# Supplementary material for: Long Non-Coding RNAs Differentially Expressed in Swine Fetuses
Source: Animals (Basel). 2024 Jun 27;14(13):1897. doi: 10.3390/ani14131897 (PMC11240794; doi:10.3390/ani14131897)
Supplement: Supplementary file 1 [file animals-14-01897-s001.zip]

Archive with 3 entries (3 files):
- animals-2977992-File S2.pdf
- Animal_Supplementary_Materials.xlsx
- File S1. Sequence of potential new lncRNAs (1).pdf
