# Supplementary material for: Long Non-Coding RNAs Differentially Expressed in Swine Fetuses
Source: Animals (Basel). 2024 Jun 27;14(13):1897. doi: 10.3390/ani14131897 (PMC11240794; doi:10.3390/ani14131897)
Supplement: Supplementary file 1 [file animals-14-01897-s001.zip › Animal_Supplementary_Materials.xlsx]

## Sheet: Transcript_StringTie
Table S1: Transcript StringTie
1	StringTie	transcript	1	4706	.	+	.	transcript_id "MSTRG.1.1"	gene_id "MSTRG.1"	gene_name "ENSSSCG00000048769"	xloc "XLOC_000001"	ref_gene_id "ENSSSCG00000048769"	cmp_ref "ENSSSCT00000078085"	class_code "j"	tss_id "TSS1"
1	StringTie	exon	1	961	.	+	.	transcript_id "MSTRG.1.1"	gene_id "MSTRG.1"	exon_number "1"
1	StringTie	exon	2371	2465	.	+	.	transcript_id "MSTRG.1.1"	gene_id "MSTRG.1"	exon_number "2"
1	StringTie	exon	3118	4706	.	+	.	transcript_id "MSTRG.1.1"	gene_id "MSTRG.1"	exon_number "3"
1	StringTie	exon	889	961	.	+	.	transcript_id "ENSSSCT00000078085"	gene_id "MSTRG.1"	exon_number "1"
1	StringTie	exon	2371	4706	.	+	.	transcript_id "ENSSSCT00000078085"	gene_id "MSTRG.1"	exon_number "2"
1	StringTie	exon	23676	23965	.	+	.	transcript_id "ENSSSCT00000023500"	gene_id "MSTRG.3"	exon_number "1"
1	StringTie	exon	30768	30849	.	+	.	transcript_id "ENSSSCT00000023500"	gene_id "MSTRG.3"	exon_number "2"
1	StringTie	exon	33300	33429	.	+	.	transcript_id "ENSSSCT00000023500"	gene_id "MSTRG.3"	exon_number "3"
1	StringTie	exon	38651	38757	.	+	.	transcript_id "ENSSSCT00000023500"	gene_id "MSTRG.3"	exon_number "4"
1	StringTie	exon	39746	40032	.	+	.	transcript_id "ENSSSCT00000023500"	gene_id "MSTRG.3"	exon_number "5"
1	StringTie	exon	23784	23965	.	+	.	transcript_id "ENSSSCT00000058189"	gene_id "MSTRG.3"	exon_number "1"
1	StringTie	exon	27360	27467	.	+	.	transcript_id "ENSSSCT00000058189"	gene_id "MSTRG.3"	exon_number "2"
1	StringTie	exon	30768	30849	.	+	.	transcript_id "ENSSSCT00000058189"	gene_id "MSTRG.3"	exon_number "3"
1	StringTie	exon	33300	33429	.	+	.	transcript_id "ENSSSCT00000058189"	gene_id "MSTRG.3"	exon_number "4"
1	StringTie	exon	38651	38757	.	+	.	transcript_id "ENSSSCT00000058189"	gene_id "MSTRG.3"	exon_number "5"
1	StringTie	exon	39746	40032	.	+	.	transcript_id "ENSSSCT00000058189"	gene_id "MSTRG.3"	exon_number "6"
1	StringTie	transcript	199295	208450	.	+	.	transcript_id "MSTRG.6.1"	gene_id "MSTRG.6"	gene_name "DLL1"	xloc "XLOC_000003"	ref_gene_id "ENSSSCG00000027726"	cmp_ref "ENSSSCT00000062318"	class_code "j"	tss_id "TSS5"
1	StringTie	exon	199295	200179	.	+	.	transcript_id "MSTRG.6.1"	gene_id "MSTRG.6"	exon_number "1"
1	StringTie	exon	200364	200660	.	+	.	transcript_id "MSTRG.6.1"	gene_id "MSTRG.6"	exon_number "2"
1	StringTie	exon	201338	201398	.	+	.	transcript_id "MSTRG.6.1"	gene_id "MSTRG.6"	exon_number "3"
1	StringTie	exon	201611	201868	.	+	.	transcript_id "MSTRG.6.1"	gene_id "MSTRG.6"	exon_number "4"
1	StringTie	exon	203746	203806	.	+	.	transcript_id "MSTRG.6.1"	gene_id "MSTRG.6"	exon_number "5"
1	StringTie	exon	204309	204439	.	+	.	transcript_id "MSTRG.6.1"	gene_id "MSTRG.6"	exon_number "6"
1	StringTie	exon	204561	204730	.	+	.	transcript_id "MSTRG.6.1"	gene_id "MSTRG.6"	exon_number "7"
1	StringTie	exon	204846	205062	.	+	.	transcript_id "MSTRG.6.1"	gene_id "MSTRG.6"	exon_number "8"
1	StringTie	exon	206406	207201	.	+	.	transcript_id "MSTRG.6.1"	gene_id "MSTRG.6"	exon_number "9"
1	StringTie	exon	207603	207720	.	+	.	transcript_id "MSTRG.6.1"	gene_id "MSTRG.6"	exon_number "10"
1	StringTie	exon	207808	208450	.	+	.	transcript_id "MSTRG.6.1"	gene_id "MSTRG.6"	exon_number "11"
1	StringTie	exon	199358	200179	.	+	.	transcript_id "ENSSSCT00000062318"	gene_id "MSTRG.6"	exon_number "1"
1	StringTie	exon	200364	200660	.	+	.	transcript_id "ENSSSCT00000062318"	gene_id "MSTRG.6"	exon_number "2"
1	StringTie	exon	201338	201398	.	+	.	transcript_id "ENSSSCT00000062318"	gene_id "MSTRG.6"	exon_number "3"
1	StringTie	exon	201611	201868	.	+	.	transcript_id "ENSSSCT00000062318"	gene_id "MSTRG.6"	exon_number "4"
1	StringTie	exon	203746	203806	.	+	.	transcript_id "ENSSSCT00000062318"	gene_id "MSTRG.6"	exon_number "5"
1	StringTie	exon	204309	204439	.	+	.	transcript_id "ENSSSCT00000062318"	gene_id "MSTRG.6"	exon_number "6"
1	StringTie	exon	204561	204730	.	+	.	transcript_id "ENSSSCT00000062318"	gene_id "MSTRG.6"	exon_number "7"
1	StringTie	exon	204846	205062	.	+	.	transcript_id "ENSSSCT00000062318"	gene_id "MSTRG.6"	exon_number "8"
1	StringTie	exon	206406	207201	.	+	.	transcript_id "ENSSSCT00000062318"	gene_id "MSTRG.6"	exon_number "9"
1	StringTie	exon	207603	207720	.	+	.	transcript_id "ENSSSCT00000062318"	gene_id "MSTRG.6"	exon_number "10"
1	StringTie	exon	209382	211346	.	+	.	transcript_id "ENSSSCT00000062318"	gene_id "MSTRG.6"	exon_number "11"
1	StringTie	transcript	533179	534137	.	+	.	transcript_id "MSTRG.8.1"	gene_id "MSTRG.8"	xloc "XLOC_000004"	cmp_ref "ENSSSCT00000040859"	class_code "i"	cmp_ref_gene "ERMARD"	tss_id "TSS6"
1	StringTie	exon	533179	534081	.	+	.	transcript_id "MSTRG.8.1"	gene_id "MSTRG.8"	exon_number "1"
1	StringTie	exon	534112	534137	.	+	.	transcript_id "MSTRG.8.1"	gene_id "MSTRG.8"	exon_number "2"
1	StringTie	exon	540929	541135	.	+	.	transcript_id "ENSSSCT00000004433"	gene_id "MSTRG.9"	exon_number "1"
1	StringTie	exon	546501	546707	.	+	.	transcript_id "ENSSSCT00000004433"	gene_id "MSTRG.9"	exon_number "2"
1	StringTie	exon	549711	549869	.	+	.	transcript_id "ENSSSCT00000004433"	gene_id "MSTRG.9"	exon_number "3"
1	StringTie	exon	551771	552882	.	+	.	transcript_id "ENSSSCT00000004433"	gene_id "MSTRG.9"	exon_number "4"
1	StringTie	exon	556911	557013	.	+	.	transcript_id "ENSSSCT00000004435"	gene_id "MSTRG.11"	exon_number "1"
1	StringTie	exon	559999	560105	.	+	.	transcript_id "ENSSSCT00000004435"	gene_id "MSTRG.11"	exon_number "2"
1	StringTie	exon	563367	563497	.	+	.	transcript_id "ENSSSCT00000004435"	gene_id "MSTRG.11"	exon_number "3"
1	StringTie	exon	564097	564180	.	+	.	transcript_id "ENSSSCT00000004435"	gene_id "MSTRG.11"	exon_number "4"
1	StringTie	exon	565194	565327	.	+	.	transcript_id "ENSSSCT00000004435"	gene_id "MSTRG.11"	exon_number "5"
1	StringTie	exon	565417	565566	.	+	.	transcript_id "ENSSSCT00000004435"	gene_id "MSTRG.11"	exon_number "6"
1	StringTie	exon	566064	566173	.	+	.	transcript_id "ENSSSCT00000004435"	gene_id "MSTRG.11"	exon_number "7"
1	StringTie	exon	567699	567852	.	+	.	transcript_id "ENSSSCT00000004435"	gene_id "MSTRG.11"	exon_number "8"
1	StringTie	exon	570481	574989	.	+	.	transcript_id "ENSSSCT00000004435"	gene_id "MSTRG.11"	exon_number "9"
1	StringTie	exon	575258	576708	.	+	.	transcript_id "ENSSSCT00000004435"	gene_id "MSTRG.11"	exon_number "10"
1	StringTie	transcript	556931	576708	.	+	.	transcript_id "MSTRG.11.2"	gene_id "MSTRG.11"	gene_name "PHF10"	xloc "XLOC_000006"	ref_gene_id "ENSSSCG00000030155"	cmp_ref "ENSSSCT00000056161"	class_code "j"	tss_id "TSS8"
1	StringTie	exon	556931	557013	.	+	.	transcript_id "MSTRG.11.2"	gene_id "MSTRG.11"	exon_number "1"
1	StringTie	exon	559999	560105	.	+	.	transcript_id "MSTRG.11.2"	gene_id "MSTRG.11"	exon_number "2"
1	StringTie	exon	563367	563497	.	+	.	transcript_id "MSTRG.11.2"	gene_id "MSTRG.11"	exon_number "3"
1	StringTie	exon	564097	564180	.	+	.	transcript_id "MSTRG.11.2"	gene_id "MSTRG.11"	exon_number "4"
1	StringTie	exon	565194	565327	.	+	.	transcript_id "MSTRG.11.2"	gene_id "MSTRG.11"	exon_number "5"
1	StringTie	exon	565417	565566	.	+	.	transcript_id "MSTRG.11.2"	gene_id "MSTRG.11"	exon_number "6"
1	StringTie	exon	566064	566173	.	+	.	transcript_id "MSTRG.11.2"	gene_id "MSTRG.11"	exon_number "7"
1	StringTie	exon	567699	567852	.	+	.	transcript_id "MSTRG.11.2"	gene_id "MSTRG.11"	exon_number "8"
1	StringTie	exon	570481	570636	.	+	.	transcript_id "MSTRG.11.2"	gene_id "MSTRG.11"	exon_number "9"
1	StringTie	exon	574881	574989	.	+	.	transcript_id "MSTRG.11.2"	gene_id "MSTRG.11"	exon_number "10"
1	StringTie	exon	575258	575446	.	+	.	transcript_id "MSTRG.11.2"	gene_id "MSTRG.11"	exon_number "11"
1	StringTie	exon	576521	576708	.	+	.	transcript_id "MSTRG.11.2"	gene_id "MSTRG.11"	exon_number "12"
1	StringTie	exon	556964	557013	.	+	.	transcript_id "ENSSSCT00000031463"	gene_id "MSTRG.11"	exon_number "1"
1	StringTie	exon	559999	560105	.	+	.	transcript_id "ENSSSCT00000031463"	gene_id "MSTRG.11"	exon_number "2"
1	StringTie	exon	564097	564180	.	+	.	transcript_id "ENSSSCT00000031463"	gene_id "MSTRG.11"	exon_number "3"
1	StringTie	exon	565194	565327	.	+	.	transcript_id "ENSSSCT00000031463"	gene_id "MSTRG.11"	exon_number "4"
1	StringTie	exon	565417	565566	.	+	.	transcript_id "ENSSSCT00000031463"	gene_id "MSTRG.11"	exon_number "5"
1	StringTie	exon	566064	566173	.	+	.	transcript_id "ENSSSCT00000031463"	gene_id "MSTRG.11"	exon_number "6"
1	StringTie	exon	567699	567852	.	+	.	transcript_id "ENSSSCT00000031463"	gene_id "MSTRG.11"	exon_number "7"
1	StringTie	exon	570481	570636	.	+	.	transcript_id "ENSSSCT00000031463"	gene_id "MSTRG.11"	exon_number "8"
1	StringTie	exon	574881	574989	.	+	.	transcript_id "ENSSSCT00000031463"	gene_id "MSTRG.11"	exon_number "9"
1	StringTie	exon	575258	576708	.	+	.	transcript_id "ENSSSCT00000031463"	gene_id "MSTRG.11"	exon_number "10"
1	StringTie	exon	557066	557438	.	+	.	transcript_id "ENSSSCT00000056161"	gene_id "MSTRG.11"	exon_number "1"
1	StringTie	exon	559999	560105	.	+	.	transcript_id "ENSSSCT00000056161"	gene_id "MSTRG.11"	exon_number "2"
1	StringTie	exon	563367	563497	.	+	.	transcript_id "ENSSSCT00000056161"	gene_id "MSTRG.11"	exon_number "3"
1	StringTie	exon	564103	564180	.	+	.	transcript_id "ENSSSCT00000056161"	gene_id "MSTRG.11"	exon_number "4"
1	StringTie	exon	565194	565327	.	+	.	transcript_id "ENSSSCT00000056161"	gene_id "MSTRG.11"	exon_number "5"
1	StringTie	exon	565417	565566	.	+	.	transcript_id "ENSSSCT00000056161"	gene_id "MSTRG.11"	exon_number "6"
1	StringTie	exon	566064	566173	.	+	.	transcript_id "ENSSSCT00000056161"	gene_id "MSTRG.11"	exon_number "7"
1	StringTie	exon	567699	567852	.	+	.	transcript_id "ENSSSCT00000056161"	gene_id "MSTRG.11"	exon_number "8"
1	StringTie	exon	570481	570636	.	+	.	transcript_id "ENSSSCT00000056161"	gene_id "MSTRG.11"	exon_number "9"
1	StringTie	exon	574881	574989	.	+	.	transcript_id "ENSSSCT00000056161"	gene_id "MSTRG.11"	exon_number "10"
1	StringTie	exon	575258	575446	.	+	.	transcript_id "ENSSSCT00000056161"	gene_id "MSTRG.11"	exon_number "11"
1	StringTie	exon	576521	576708	.	+	.	transcript_id "ENSSSCT00000056161"	gene_id "MSTRG.11"	exon_number "12"
1	StringTie	exon	578480	578588	.	+	.	transcript_id "ENSSSCT00000086163"	gene_id "MSTRG.13"	exon_number "1"
1	StringTie	exon	586692	586887	.	+	.	transcript_id "ENSSSCT00000086163"	gene_id "MSTRG.13"	exon_number "2"
1	StringTie	exon	593018	593156	.	+	.	transcript_id "ENSSSCT00000086163"	gene_id "MSTRG.13"	exon_number "3"
1	StringTie	exon	598025	598149	.	+	.	transcript_id "ENSSSCT00000086163"	gene_id "MSTRG.13"	exon_number "4"
1	StringTie	exon	600486	600619	.	+	.	transcript_id "ENSSSCT00000086163"	gene_id "MSTRG.13"	exon_number "5"
1	StringTie	exon	602954	602968	.	+	.	transcript_id "ENSSSCT00000086163"	gene_id "MSTRG.13"	exon_number "6"
1	StringTie	exon	603002	603056	.	+	.	transcript_id "ENSSSCT00000086163"	gene_id "MSTRG.13"	exon_number "7"
1	StringTie	exon	604247	604355	.	+	.	transcript_id "ENSSSCT00000086163"	gene_id "MSTRG.13"	exon_number "8"
1	StringTie	exon	608276	608350	.	+	.	transcript_id "ENSSSCT00000086163"	gene_id "MSTRG.13"	exon_number "9"
1	StringTie	exon	609201	609329	.	+	.	transcript_id "ENSSSCT00000086163"	gene_id "MSTRG.13"	exon_number "10"
1	StringTie	exon	610396	610599	.	+	.	transcript_id "ENSSSCT00000086163"	gene_id "MSTRG.13"	exon_number "11"
1	StringTie	exon	617103	617215	.	+	.	transcript_id "ENSSSCT00000086163"	gene_id "MSTRG.13"	exon_number "12"
1	StringTie	exon	627700	627814	.	+	.	transcript_id "ENSSSCT00000086163"	gene_id "MSTRG.13"	exon_number "13"
1	StringTie	exon	631453	631574	.	+	.	transcript_id "ENSSSCT00000086163"	gene_id "MSTRG.13"	exon_number "14"
1	StringTie	exon	632859	632992	.	+	.	transcript_id "ENSSSCT00000086163"	gene_id "MSTRG.13"	exon_number "15"
1	StringTie	exon	633492	633589	.	+	.	transcript_id "ENSSSCT00000086163"	gene_id "MSTRG.13"	exon_number "16"
1	StringTie	exon	635133	635254	.	+	.	transcript_id "ENSSSCT00000086163"	gene_id "MSTRG.13"	exon_number "17"
1	StringTie	exon	641934	642031	.	+	.	transcript_id "ENSSSCT00000086163"	gene_id "MSTRG.13"	exon_number "18"
1	StringTie	exon	643375	643477	.	+	.	transcript_id "ENSSSCT00000086163"	gene_id "MSTRG.13"	exon_number "19"
1	StringTie	exon	653585	653704	.	+	.	transcript_id "ENSSSCT00000086163"	gene_id "MSTRG.13"	exon_number "20"
1	StringTie	transcript	592967	619151	.	+	.	transcript_id "MSTRG.13.2"	gene_id "MSTRG.13"	gene_name "WDR27"	xloc "XLOC_000007"	ref_gene_id "ENSSSCG00000004008"	cmp_ref "ENSSSCT00000086163"	class_code "j"	tss_id "TSS11"
1	StringTie	exon	592967	593156	.	+	.	transcript_id "MSTRG.13.2"	gene_id "MSTRG.13"	exon_number "1"
1	StringTie	exon	598025	598149	.	+	.	transcript_id "MSTRG.13.2"	gene_id "MSTRG.13"	exon_number "2"
1	StringTie	exon	608276	608357	.	+	.	transcript_id "MSTRG.13.2"	gene_id "MSTRG.13"	exon_number "3"
1	StringTie	exon	609238	609329	.	+	.	transcript_id "MSTRG.13.2"	gene_id "MSTRG.13"	exon_number "4"
1	StringTie	exon	610175	610242	.	+	.	transcript_id "MSTRG.13.2"	gene_id "MSTRG.13"	exon_number "5"
1	StringTie	exon	610473	610594	.	+	.	transcript_id "MSTRG.13.2"	gene_id "MSTRG.13"	exon_number "6"
1	StringTie	exon	611258	611340	.	+	.	transcript_id "MSTRG.13.2"	gene_id "MSTRG.13"	exon_number "7"
1	StringTie	exon	617145	617223	.	+	.	transcript_id "MSTRG.13.2"	gene_id "MSTRG.13"	exon_number "8"
1	StringTie	exon	618934	619151	.	+	.	transcript_id "MSTRG.13.2"	gene_id "MSTRG.13"	exon_number "9"
1	StringTie	transcript	854938	882473	.	+	.	transcript_id "MSTRG.14.1"	gene_id "MSTRG.14"	gene_name "THBS2"	xloc "XLOC_000008"	ref_gene_id "ENSSSCG00000004012"	cmp_ref "ENSSSCT00000004436"	class_code "j"	tss_id "TSS12"
1	StringTie	exon	854938	855362	.	+	.	transcript_id "MSTRG.14.1"	gene_id "MSTRG.14"	exon_number "1"
1	StringTie	exon	857886	857960	.	+	.	transcript_id "MSTRG.14.1"	gene_id "MSTRG.14"	exon_number "2"
1	StringTie	exon	859845	860401	.	+	.	transcript_id "MSTRG.14.1"	gene_id "MSTRG.14"	exon_number "3"
1	StringTie	exon	861464	861548	.	+	.	transcript_id "MSTRG.14.1"	gene_id "MSTRG.14"	exon_number "4"
1	StringTie	exon	863470	863666	.	+	.	transcript_id "MSTRG.14.1"	gene_id "MSTRG.14"	exon_number "5"
1	StringTie	exon	865767	865907	.	+	.	transcript_id "MSTRG.14.1"	gene_id "MSTRG.14"	exon_number "6"
1	StringTie	exon	866507	866600	.	+	.	transcript_id "MSTRG.14.1"	gene_id "MSTRG.14"	exon_number "7"
1	StringTie	exon	867482	867649	.	+	.	transcript_id "MSTRG.14.1"	gene_id "MSTRG.14"	exon_number "8"
1	StringTie	exon	867859	868035	.	+	.	transcript_id "MSTRG.14.1"	gene_id "MSTRG.14"	exon_number "9"
1	StringTie	exon	868720	868893	.	+	.	transcript_id "MSTRG.14.1"	gene_id "MSTRG.14"	exon_number "10"
1	StringTie	exon	869321	869448	.	+	.	transcript_id "MSTRG.14.1"	gene_id "MSTRG.14"	exon_number "11"
1	StringTie	exon	869527	869679	.	+	.	transcript_id "MSTRG.14.1"	gene_id "MSTRG.14"	exon_number "12"
1	StringTie	exon	870180	870398	.	+	.	transcript_id "MSTRG.14.1"	gene_id "MSTRG.14"	exon_number "13"
1	StringTie	exon	871773	871880	.	+	.	transcript_id "MSTRG.14.1"	gene_id "MSTRG.14"	exon_number "14"
1	StringTie	exon	872610	872769	.	+	.	transcript_id "MSTRG.14.1"	gene_id "MSTRG.14"	exon_number "15"
1	StringTie	exon	874064	874182	.	+	.	transcript_id "MSTRG.14.1"	gene_id "MSTRG.14"	exon_number "16"
1	StringTie	exon	874627	874861	.	+	.	transcript_id "MSTRG.14.1"	gene_id "MSTRG.14"	exon_number "17"
1	StringTie	exon	876038	876265	.	+	.	transcript_id "MSTRG.14.1"	gene_id "MSTRG.14"	exon_number "18"
1	StringTie	exon	876707	876978	.	+	.	transcript_id "MSTRG.14.1"	gene_id "MSTRG.14"	exon_number "19"
1	StringTie	exon	877434	877531	.	+	.	transcript_id "MSTRG.14.1"	gene_id "MSTRG.14"	exon_number "20"
1	StringTie	exon	878175	878314	.	+	.	transcript_id "MSTRG.14.1"	gene_id "MSTRG.14"	exon_number "21"
1	StringTie	exon	880555	882473	.	+	.	transcript_id "MSTRG.14.1"	gene_id "MSTRG.14"	exon_number "22"
1	StringTie	exon	855389	855395	.	+	.	transcript_id "ENSSSCT00000084254"	gene_id "MSTRG.14"	exon_number "1"
1	StringTie	exon	855584	855839	.	+	.	transcript_id "ENSSSCT00000084254"	gene_id "MSTRG.14"	exon_number "2"
1	StringTie	exon	857886	857960	.	+	.	transcript_id "ENSSSCT00000084254"	gene_id "MSTRG.14"	exon_number "3"
1	StringTie	exon	859845	860401	.	+	.	transcript_id "ENSSSCT00000084254"	gene_id "MSTRG.14"	exon_number "4"
1	StringTie	exon	861464	861548	.	+	.	transcript_id "ENSSSCT00000084254"	gene_id "MSTRG.14"	exon_number "5"
1	StringTie	exon	863470	863666	.	+	.	transcript_id "ENSSSCT00000084254"	gene_id "MSTRG.14"	exon_number "6"
1	StringTie	exon	865767	865907	.	+	.	transcript_id "ENSSSCT00000084254"	gene_id "MSTRG.14"	exon_number "7"
1	StringTie	exon	866507	866599	.	+	.	transcript_id "ENSSSCT00000084254"	gene_id "MSTRG.14"	exon_number "8"
1	StringTie	exon	867481	867649	.	+	.	transcript_id "ENSSSCT00000084254"	gene_id "MSTRG.14"	exon_number "9"
1	StringTie	exon	867859	868035	.	+	.	transcript_id "ENSSSCT00000084254"	gene_id "MSTRG.14"	exon_number "10"
1	StringTie	exon	869321	869448	.	+	.	transcript_id "ENSSSCT00000084254"	gene_id "MSTRG.14"	exon_number "11"
1	StringTie	exon	869527	869679	.	+	.	transcript_id "ENSSSCT00000084254"	gene_id "MSTRG.14"	exon_number "12"
1	StringTie	exon	870180	870398	.	+	.	transcript_id "ENSSSCT00000084254"	gene_id "MSTRG.14"	exon_number "13"
1	StringTie	exon	871773	871880	.	+	.	transcript_id "ENSSSCT00000084254"	gene_id "MSTRG.14"	exon_number "14"
1	StringTie	exon	872610	872769	.	+	.	transcript_id "ENSSSCT00000084254"	gene_id "MSTRG.14"	exon_number "15"
1	StringTie	exon	874064	874182	.	+	.	transcript_id "ENSSSCT00000084254"	gene_id "MSTRG.14"	exon_number "16"
1	StringTie	exon	874627	874861	.	+	.	transcript_id "ENSSSCT00000084254"	gene_id "MSTRG.14"	exon_number "17"
1	StringTie	exon	876038	876265	.	+	.	transcript_id "ENSSSCT00000084254"	gene_id "MSTRG.14"	exon_number "18"
1	StringTie	exon	876707	876978	.	+	.	transcript_id "ENSSSCT00000084254"	gene_id "MSTRG.14"	exon_number "19"
1	StringTie	exon	877434	877531	.	+	.	transcript_id "ENSSSCT00000084254"	gene_id "MSTRG.14"	exon_number "20"
1	StringTie	exon	878175	878314	.	+	.	transcript_id "ENSSSCT00000084254"	gene_id "MSTRG.14"	exon_number "21"
1	StringTie	exon	880555	882473	.	+	.	transcript_id "ENSSSCT00000084254"	gene_id "MSTRG.14"	exon_number "22"
1	StringTie	exon	855389	855395	.	+	.	transcript_id "ENSSSCT00000082164"	gene_id "MSTRG.14"	exon_number "1"
1	StringTie	exon	855584	855839	.	+	.	transcript_id "ENSSSCT00000082164"	gene_id "MSTRG.14"	exon_number "2"
1	StringTie	exon	857886	857960	.	+	.	transcript_id "ENSSSCT00000082164"	gene_id "MSTRG.14"	exon_number "3"
1	StringTie	exon	859845	860401	.	+	.	transcript_id "ENSSSCT00000082164"	gene_id "MSTRG.14"	exon_number "4"
1	StringTie	exon	861464	861548	.	+	.	transcript_id "ENSSSCT00000082164"	gene_id "MSTRG.14"	exon_number "5"
1	StringTie	exon	863470	863666	.	+	.	transcript_id "ENSSSCT00000082164"	gene_id "MSTRG.14"	exon_number "6"
1	StringTie	exon	865767	865907	.	+	.	transcript_id "ENSSSCT00000082164"	gene_id "MSTRG.14"	exon_number "7"
1	StringTie	exon	866507	866600	.	+	.	transcript_id "ENSSSCT00000082164"	gene_id "MSTRG.14"	exon_number "8"
1	StringTie	exon	867859	868035	.	+	.	transcript_id "ENSSSCT00000082164"	gene_id "MSTRG.14"	exon_number "9"
1	StringTie	exon	868720	868893	.	+	.	transcript_id "ENSSSCT00000082164"	gene_id "MSTRG.14"	exon_number "10"
1	StringTie	exon	869321	869448	.	+	.	transcript_id "ENSSSCT00000082164"	gene_id "MSTRG.14"	exon_number "11"
1	StringTie	exon	869527	869679	.	+	.	transcript_id "ENSSSCT00000082164"	gene_id "MSTRG.14"	exon_number "12"
1	StringTie	exon	870180	870398	.	+	.	transcript_id "ENSSSCT00000082164"	gene_id "MSTRG.14"	exon_number "13"
1	StringTie	exon	871773	871880	.	+	.	transcript_id "ENSSSCT00000082164"	gene_id "MSTRG.14"	exon_number "14"
1	StringTie	exon	872610	872769	.	+	.	transcript_id "ENSSSCT00000082164"	gene_id "MSTRG.14"	exon_number "15"
1	StringTie	exon	874064	874182	.	+	.	transcript_id "ENSSSCT00000082164"	gene_id "MSTRG.14"	exon_number "16"
1	StringTie	exon	874627	874861	.	+	.	transcript_id "ENSSSCT00000082164"	gene_id "MSTRG.14"	exon_number "17"
1	StringTie	exon	876038	876265	.	+	.	transcript_id "ENSSSCT00000082164"	gene_id "MSTRG.14"	exon_number "18"
1	StringTie	exon	876707	876978	.	+	.	transcript_id "ENSSSCT00000082164"	gene_id "MSTRG.14"	exon_number "19"
1	StringTie	exon	877434	877531	.	+	.	transcript_id "ENSSSCT00000082164"	gene_id "MSTRG.14"	exon_number "20"
1	StringTie	exon	878175	878314	.	+	.	transcript_id "ENSSSCT00000082164"	gene_id "MSTRG.14"	exon_number "21"
1	StringTie	exon	880555	882473	.	+	.	transcript_id "ENSSSCT00000082164"	gene_id "MSTRG.14"	exon_number "22"
1	StringTie	exon	855389	855395	.	+	.	transcript_id "ENSSSCT00000064251"	gene_id "MSTRG.14"	exon_number "1"
1	StringTie	exon	855584	855839	.	+	.	transcript_id "ENSSSCT00000064251"	gene_id "MSTRG.14"	exon_number "2"
1	StringTie	exon	857886	857960	.	+	.	transcript_id "ENSSSCT00000064251"	gene_id "MSTRG.14"	exon_number "3"
1	StringTie	exon	859845	860401	.	+	.	transcript_id "ENSSSCT00000064251"	gene_id "MSTRG.14"	exon_number "4"
1	StringTie	exon	861464	861548	.	+	.	transcript_id "ENSSSCT00000064251"	gene_id "MSTRG.14"	exon_number "5"
1	StringTie	exon	863470	863666	.	+	.	transcript_id "ENSSSCT00000064251"	gene_id "MSTRG.14"	exon_number "6"
1	StringTie	exon	865767	865907	.	+	.	transcript_id "ENSSSCT00000064251"	gene_id "MSTRG.14"	exon_number "7"
1	StringTie	exon	866507	866599	.	+	.	transcript_id "ENSSSCT00000064251"	gene_id "MSTRG.14"	exon_number "8"
1	StringTie	exon	867481	867668	.	+	.	transcript_id "ENSSSCT00000064251"	gene_id "MSTRG.14"	exon_number "9"
1	StringTie	exon	867859	868035	.	+	.	transcript_id "ENSSSCT00000064251"	gene_id "MSTRG.14"	exon_number "10"
1	StringTie	exon	868720	868893	.	+	.	transcript_id "ENSSSCT00000064251"	gene_id "MSTRG.14"	exon_number "11"
1	StringTie	exon	869321	869448	.	+	.	transcript_id "ENSSSCT00000064251"	gene_id "MSTRG.14"	exon_number "12"
1	StringTie	exon	869527	869679	.	+	.	transcript_id "ENSSSCT00000064251"	gene_id "MSTRG.14"	exon_number "13"
1	StringTie	exon	870180	870398	.	+	.	transcript_id "ENSSSCT00000064251"	gene_id "MSTRG.14"	exon_number "14"
1	StringTie	exon	871773	871880	.	+	.	transcript_id "ENSSSCT00000064251"	gene_id "MSTRG.14"	exon_number "15"
1	StringTie	exon	872610	872769	.	+	.	transcript_id "ENSSSCT00000064251"	gene_id "MSTRG.14"	exon_number "16"
1	StringTie	exon	874064	874182	.	+	.	transcript_id "ENSSSCT00000064251"	gene_id "MSTRG.14"	exon_number "17"
1	StringTie	exon	874627	874861	.	+	.	transcript_id "ENSSSCT00000064251"	gene_id "MSTRG.14"	exon_number "18"
1	StringTie	exon	876038	876265	.	+	.	transcript_id "ENSSSCT00000064251"	gene_id "MSTRG.14"	exon_number "19"
1	StringTie	exon	876707	876978	.	+	.	transcript_id "ENSSSCT00000064251"	gene_id "MSTRG.14"	exon_number "20"
1	StringTie	exon	877434	877531	.	+	.	transcript_id "ENSSSCT00000064251"	gene_id "MSTRG.14"	exon_number "21"
1	StringTie	exon	878175	878314	.	+	.	transcript_id "ENSSSCT00000064251"	gene_id "MSTRG.14"	exon_number "22"
1	StringTie	exon	880555	882473	.	+	.	transcript_id "ENSSSCT00000064251"	gene_id "MSTRG.14"	exon_number "23"
1	StringTie	exon	855389	855395	.	+	.	transcript_id "ENSSSCT00000004436"	gene_id "MSTRG.14"	exon_number "1"
1	StringTie	exon	855584	855839	.	+	.	transcript_id "ENSSSCT00000004436"	gene_id "MSTRG.14"	exon_number "2"
1	StringTie	exon	857886	857960	.	+	.	transcript_id "ENSSSCT00000004436"	gene_id "MSTRG.14"	exon_number "3"
1	StringTie	exon	859845	860401	.	+	.	transcript_id "ENSSSCT00000004436"	gene_id "MSTRG.14"	exon_number "4"
1	StringTie	exon	861464	861548	.	+	.	transcript_id "ENSSSCT00000004436"	gene_id "MSTRG.14"	exon_number "5"
1	StringTie	exon	863470	863666	.	+	.	transcript_id "ENSSSCT00000004436"	gene_id "MSTRG.14"	exon_number "6"
1	StringTie	exon	865767	865907	.	+	.	transcript_id "ENSSSCT00000004436"	gene_id "MSTRG.14"	exon_number "7"
1	StringTie	exon	866507	866599	.	+	.	transcript_id "ENSSSCT00000004436"	gene_id "MSTRG.14"	exon_number "8"
1	StringTie	exon	867481	867649	.	+	.	transcript_id "ENSSSCT00000004436"	gene_id "MSTRG.14"	exon_number "9"
1	StringTie	exon	867859	868035	.	+	.	transcript_id "ENSSSCT00000004436"	gene_id "MSTRG.14"	exon_number "10"
1	StringTie	exon	868720	868893	.	+	.	transcript_id "ENSSSCT00000004436"	gene_id "MSTRG.14"	exon_number "11"
1	StringTie	exon	869321	869448	.	+	.	transcript_id "ENSSSCT00000004436"	gene_id "MSTRG.14"	exon_number "12"
1	StringTie	exon	869527	869679	.	+	.	transcript_id "ENSSSCT00000004436"	gene_id "MSTRG.14"	exon_number "13"
1	StringTie	exon	870180	870398	.	+	.	transcript_id "ENSSSCT00000004436"	gene_id "MSTRG.14"	exon_number "14"
1	StringTie	exon	871773	871880	.	+	.	transcript_id "ENSSSCT00000004436"	gene_id "MSTRG.14"	exon_number "15"
1	StringTie	exon	872610	872769	.	+	.	transcript_id "ENSSSCT00000004436"	gene_id "MSTRG.14"	exon_number "16"
1	StringTie	exon	874064	874182	.	+	.	transcript_id "ENSSSCT00000004436"	gene_id "MSTRG.14"	exon_number "17"
1	StringTie	exon	874627	874861	.	+	.	transcript_id "ENSSSCT00000004436"	gene_id "MSTRG.14"	exon_number "18"
1	StringTie	exon	876038	876265	.	+	.	transcript_id "ENSSSCT00000004436"	gene_id "MSTRG.14"	exon_number "19"
1	StringTie	exon	876707	876978	.	+	.	transcript_id "ENSSSCT00000004436"	gene_id "MSTRG.14"	exon_number "20"
1	StringTie	exon	877434	877531	.	+	.	transcript_id "ENSSSCT00000004436"	gene_id "MSTRG.14"	exon_number "21"
1	StringTie	exon	878175	878314	.	+	.	transcript_id "ENSSSCT00000004436"	gene_id "MSTRG.14"	exon_number "22"
1	StringTie	exon	880555	882473	.	+	.	transcript_id "ENSSSCT00000004436"	gene_id "MSTRG.14"	exon_number "23"
1	ensembl	exon	1413935	1414370	.	+	.	transcript_id "ENSSSCT00000050017"	gene_id "ENSSSCG00000031703"	exon_number "1"
1	ensembl	exon	1419681	1419813	.	+	.	transcript_id "ENSSSCT00000050017"	gene_id "ENSSSCG00000031703"	exon_number "2"
1	ensembl	exon	1420714	1421022	.	+	.	transcript_id "ENSSSCT00000050017"	gene_id "ENSSSCG00000031703"	exon_number "3"
1	ensembl	exon	1421703	1424271	.	+	.	transcript_id "ENSSSCT00000050017"	gene_id "ENSSSCG00000031703"	exon_number "4"
1	ensembl	exon	1432043	1432183	.	+	.	transcript_id "ENSSSCT00000081622"	gene_id "ENSSSCG00000044594"	exon_number "1"
1	StringTie	exon	1507627	1507779	.	+	.	transcript_id "ENSSSCT00000027970"	gene_id "MSTRG.16"	exon_number "1"
1	StringTie	exon	1508376	1508511	.	+	.	transcript_id "ENSSSCT00000027970"	gene_id "MSTRG.16"	exon_number "2"
1	StringTie	exon	1510452	1510542	.	+	.	transcript_id "ENSSSCT00000027970"	gene_id "MSTRG.16"	exon_number "3"
1	StringTie	exon	1513687	1513766	.	+	.	transcript_id "ENSSSCT00000027970"	gene_id "MSTRG.16"	exon_number "4"
1	StringTie	exon	1514057	1514133	.	+	.	transcript_id "ENSSSCT00000027970"	gene_id "MSTRG.16"	exon_number "5"
1	StringTie	exon	1515015	1515201	.	+	.	transcript_id "ENSSSCT00000027970"	gene_id "MSTRG.16"	exon_number "6"
1	StringTie	exon	1515301	1515456	.	+	.	transcript_id "ENSSSCT00000027970"	gene_id "MSTRG.16"	exon_number "7"
1	StringTie	exon	1515994	1516059	.	+	.	transcript_id "ENSSSCT00000027970"	gene_id "MSTRG.16"	exon_number "8"
1	StringTie	exon	1516259	1516327	.	+	.	transcript_id "ENSSSCT00000027970"	gene_id "MSTRG.16"	exon_number "9"
1	StringTie	exon	1516856	1517030	.	+	.	transcript_id "ENSSSCT00000027970"	gene_id "MSTRG.16"	exon_number "10"
1	StringTie	exon	1517611	1517898	.	+	.	transcript_id "ENSSSCT00000027970"	gene_id "MSTRG.16"	exon_number "11"
1	StringTie	exon	1519442	1519521	.	+	.	transcript_id "ENSSSCT00000027970"	gene_id "MSTRG.16"	exon_number "12"
1	StringTie	exon	1520106	1521666	.	+	.	transcript_id "ENSSSCT00000027970"	gene_id "MSTRG.16"	exon_number "13"
1	ensembl	exon	1523548	1525108	.	+	.	transcript_id "ENSSSCT00000080142"	gene_id "ENSSSCG00000049642"	exon_number "1"
1	ensembl	exon	1525500	1525657	.	+	.	transcript_id "ENSSSCT00000080142"	gene_id "ENSSSCG00000049642"	exon_number "2"
1	ensembl	exon	1556460	1560657	.	+	.	transcript_id "ENSSSCT00000106651"	gene_id "ENSSSCG00000054333"	exon_number "1"
1	StringTie	exon	1698914	1698946	.	+	.	transcript_id "ENSSSCT00000073528"	gene_id "MSTRG.19"	exon_number "1"
1	StringTie	exon	1707172	1709785	.	+	.	transcript_id "ENSSSCT00000073528"	gene_id "MSTRG.19"	exon_number "2"
1	StringTie	exon	1699913	1701300	.	+	.	transcript_id "ENSSSCT00000068617"	gene_id "MSTRG.20"	exon_number "1"
1	StringTie	exon	1702286	1706334	.	+	.	transcript_id "ENSSSCT00000068617"	gene_id "MSTRG.20"	exon_number "2"
1	ensembl	exon	1930020	1930170	.	+	.	transcript_id "ENSSSCT00000023133"	gene_id "ENSSSCG00000027404"	exon_number "1"
1	ensembl	exon	1938461	1938530	.	+	.	transcript_id "ENSSSCT00000023133"	gene_id "ENSSSCG00000027404"	exon_number "2"
1	ensembl	exon	1939607	1939736	.	+	.	transcript_id "ENSSSCT00000023133"	gene_id "ENSSSCG00000027404"	exon_number "3"
1	ensembl	exon	1944520	1944701	.	+	.	transcript_id "ENSSSCT00000023133"	gene_id "ENSSSCG00000027404"	exon_number "4"
1	ensembl	exon	1946264	1946493	.	+	.	transcript_id "ENSSSCT00000023133"	gene_id "ENSSSCG00000027404"	exon_number "5"
1	ensembl	exon	1948390	1948515	.	+	.	transcript_id "ENSSSCT00000023133"	gene_id "ENSSSCG00000027404"	exon_number "6"
1	ensembl	exon	1950091	1950305	.	+	.	transcript_id "ENSSSCT00000023133"	gene_id "ENSSSCG00000027404"	exon_number "7"
1	ensembl	exon	1950780	1950915	.	+	.	transcript_id "ENSSSCT00000023133"	gene_id "ENSSSCG00000027404"	exon_number "8"
1	ensembl	exon	1951923	1952054	.	+	.	transcript_id "ENSSSCT00000023133"	gene_id "ENSSSCG00000027404"	exon_number "9"
1	ensembl	exon	1957443	1958139	.	+	.	transcript_id "ENSSSCT00000023133"	gene_id "ENSSSCG00000027404"	exon_number "10"
1	ensembl	exon	1930020	1930170	.	+	.	transcript_id "ENSSSCT00000004444"	gene_id "ENSSSCG00000027404"	exon_number "1"
1	ensembl	exon	1938461	1938530	.	+	.	transcript_id "ENSSSCT00000004444"	gene_id "ENSSSCG00000027404"	exon_number "2"
1	ensembl	exon	1939607	1939736	.	+	.	transcript_id "ENSSSCT00000004444"	gene_id "ENSSSCG00000027404"	exon_number "3"
1	ensembl	exon	1944520	1944701	.	+	.	transcript_id "ENSSSCT00000004444"	gene_id "ENSSSCG00000027404"	exon_number "4"
1	ensembl	exon	1946264	1946493	.	+	.	transcript_id "ENSSSCT00000004444"	gene_id "ENSSSCG00000027404"	exon_number "5"
1	ensembl	exon	1950091	1950305	.	+	.	transcript_id "ENSSSCT00000004444"	gene_id "ENSSSCG00000027404"	exon_number "6"
1	ensembl	exon	1950780	1950915	.	+	.	transcript_id "ENSSSCT00000004444"	gene_id "ENSSSCG00000027404"	exon_number "7"
1	ensembl	exon	1951923	1952054	.	+	.	transcript_id "ENSSSCT00000004444"	gene_id "ENSSSCG00000027404"	exon_number "8"
1	ensembl	exon	1957443	1958139	.	+	.	transcript_id "ENSSSCT00000004444"	gene_id "ENSSSCG00000027404"	exon_number "9"
1	ensembl	exon	1941655	1943590	.	+	.	transcript_id "ENSSSCT00000059154"	gene_id "ENSSSCG00000027404"	exon_number "1"
1	ensembl	exon	1944525	1944701	.	+	.	transcript_id "ENSSSCT00000059154"	gene_id "ENSSSCG00000027404"	exon_number "2"
1	ensembl	exon	1946264	1946493	.	+	.	transcript_id "ENSSSCT00000059154"	gene_id "ENSSSCG00000027404"	exon_number "3"
1	ensembl	exon	1948390	1948515	.	+	.	transcript_id "ENSSSCT00000059154"	gene_id "ENSSSCG00000027404"	exon_number "4"
1	ensembl	exon	1950091	1950305	.	+	.	transcript_id "ENSSSCT00000059154"	gene_id "ENSSSCG00000027404"	exon_number "5"
1	ensembl	exon	1950780	1950915	.	+	.	transcript_id "ENSSSCT00000059154"	gene_id "ENSSSCG00000027404"	exon_number "6"
1	ensembl	exon	1951923	1952054	.	+	.	transcript_id "ENSSSCT00000059154"	gene_id "ENSSSCG00000027404"	exon_number "7"
1	ensembl	exon	1957443	1958142	.	+	.	transcript_id "ENSSSCT00000059154"	gene_id "ENSSSCG00000027404"	exon_number "8"
1	ensembl	exon	1974565	1975623	.	+	.	transcript_id "ENSSSCT00000028127"	gene_id "ENSSSCG00000022580"	exon_number "1"
1	ensembl	exon	1975631	1976119	.	+	.	transcript_id "ENSSSCT00000028127"	gene_id "ENSSSCG00000022580"	exon_number "2"
1	ensembl	exon	2003172	2008112	.	+	.	transcript_id "ENSSSCT00000092297"	gene_id "ENSSSCG00000062590"	exon_number "1"
1	ensembl	exon	2074662	2074796	.	+	.	transcript_id "ENSSSCT00000038732"	gene_id "ENSSSCG00000034196"	exon_number "1"
1	ensembl	exon	2074915	2074974	.	+	.	transcript_id "ENSSSCT00000038732"	gene_id "ENSSSCG00000034196"	exon_number "2"
1	StringTie	transcript	2093052	2093925	.	+	.	transcript_id "MSTRG.22.1"	gene_id "MSTRG.22"	xloc "XLOC_000020"	class_code "u"	tss_id "TSS26"
1	StringTie	exon	2093052	2093574	.	+	.	transcript_id "MSTRG.22.1"	gene_id "MSTRG.22"	exon_number "1"
1	StringTie	exon	2093610	2093925	.	+	.	transcript_id "MSTRG.22.1"	gene_id "MSTRG.22"	exon_number "2"
1	ensembl	exon	2120989	2121126	.	+	.	transcript_id "ENSSSCT00000074816"	gene_id "ENSSSCG00000043814"	exon_number "1"
1	ensembl	exon	2121902	2121979	.	+	.	transcript_id "ENSSSCT00000074816"	gene_id "ENSSSCG00000043814"	exon_number "2"
1	ensembl	exon	2122399	2122508	.	+	.	transcript_id "ENSSSCT00000074816"	gene_id "ENSSSCG00000043814"	exon_number "3"
1	ensembl	exon	2124958	2128580	.	+	.	transcript_id "ENSSSCT00000074816"	gene_id "ENSSSCG00000043814"	exon_number "4"
1	StringTie	exon	2144307	2144731	.	+	.	transcript_id "ENSSSCT00000087930"	gene_id "MSTRG.23"	exon_number "1"
1	StringTie	exon	2145726	2146634	.	+	.	transcript_id "ENSSSCT00000087930"	gene_id "MSTRG.23"	exon_number "2"
1	StringTie	exon	2147154	2147318	.	+	.	transcript_id "ENSSSCT00000087930"	gene_id "MSTRG.23"	exon_number "3"
1	StringTie	exon	2149553	2149613	.	+	.	transcript_id "ENSSSCT00000087930"	gene_id "MSTRG.23"	exon_number "4"
1	StringTie	exon	2151808	2151863	.	+	.	transcript_id "ENSSSCT00000087930"	gene_id "MSTRG.23"	exon_number "5"
1	StringTie	exon	2153173	2153230	.	+	.	transcript_id "ENSSSCT00000087930"	gene_id "MSTRG.23"	exon_number "6"
1	StringTie	exon	2155846	2155919	.	+	.	transcript_id "ENSSSCT00000087930"	gene_id "MSTRG.23"	exon_number "7"
1	StringTie	exon	2159165	2159278	.	+	.	transcript_id "ENSSSCT00000087930"	gene_id "MSTRG.23"	exon_number "8"
1	StringTie	exon	2161091	2161136	.	+	.	transcript_id "ENSSSCT00000087930"	gene_id "MSTRG.23"	exon_number "9"
1	StringTie	exon	2162926	2163000	.	+	.	transcript_id "ENSSSCT00000087930"	gene_id "MSTRG.23"	exon_number "10"
1	StringTie	exon	2163684	2163770	.	+	.	transcript_id "ENSSSCT00000087930"	gene_id "MSTRG.23"	exon_number "11"
1	StringTie	exon	2163825	2164767	.	+	.	transcript_id "ENSSSCT00000087930"	gene_id "MSTRG.23"	exon_number "12"
1	StringTie	exon	2144307	2144731	.	+	.	transcript_id "ENSSSCT00000082373"	gene_id "MSTRG.23"	exon_number "1"
1	StringTie	exon	2145726	2146634	.	+	.	transcript_id "ENSSSCT00000082373"	gene_id "MSTRG.23"	exon_number "2"
1	StringTie	exon	2147154	2147318	.	+	.	transcript_id "ENSSSCT00000082373"	gene_id "MSTRG.23"	exon_number "3"
1	StringTie	exon	2149553	2149613	.	+	.	transcript_id "ENSSSCT00000082373"	gene_id "MSTRG.23"	exon_number "4"
1	StringTie	exon	2151808	2151863	.	+	.	transcript_id "ENSSSCT00000082373"	gene_id "MSTRG.23"	exon_number "5"
1	StringTie	exon	2153173	2153230	.	+	.	transcript_id "ENSSSCT00000082373"	gene_id "MSTRG.23"	exon_number "6"
1	StringTie	exon	2155846	2155919	.	+	.	transcript_id "ENSSSCT00000082373"	gene_id "MSTRG.23"	exon_number "7"
1	StringTie	exon	2159165	2159278	.	+	.	transcript_id "ENSSSCT00000082373"	gene_id "MSTRG.23"	exon_number "8"
1	StringTie	exon	2161091	2161136	.	+	.	transcript_id "ENSSSCT00000082373"	gene_id "MSTRG.23"	exon_number "9"
1	StringTie	exon	2162926	2163000	.	+	.	transcript_id "ENSSSCT00000082373"	gene_id "MSTRG.23"	exon_number "10"
1	StringTie	exon	2163684	2164767	.	+	.	transcript_id "ENSSSCT00000082373"	gene_id "MSTRG.23"	exon_number "11"
1	StringTie	exon	2146614	2146922	.	+	.	transcript_id "ENSSSCT00000044112"	gene_id "MSTRG.23"	exon_number "1"
1	StringTie	exon	2147154	2147318	.	+	.	transcript_id "ENSSSCT00000044112"	gene_id "MSTRG.23"	exon_number "2"
1	StringTie	exon	2151808	2151863	.	+	.	transcript_id "ENSSSCT00000044112"	gene_id "MSTRG.23"	exon_number "3"
1	StringTie	exon	2153173	2153230	.	+	.	transcript_id "ENSSSCT00000044112"	gene_id "MSTRG.23"	exon_number "4"
1	StringTie	exon	2155846	2155919	.	+	.	transcript_id "ENSSSCT00000044112"	gene_id "MSTRG.23"	exon_number "5"
1	StringTie	exon	2159165	2159278	.	+	.	transcript_id "ENSSSCT00000044112"	gene_id "MSTRG.23"	exon_number "6"
1	StringTie	exon	2161091	2161136	.	+	.	transcript_id "ENSSSCT00000044112"	gene_id "MSTRG.23"	exon_number "7"
1	StringTie	exon	2162926	2163000	.	+	.	transcript_id "ENSSSCT00000044112"	gene_id "MSTRG.23"	exon_number "8"
1	StringTie	exon	2163684	2164767	.	+	.	transcript_id "ENSSSCT00000044112"	gene_id "MSTRG.23"	exon_number "9"
1	StringTie	exon	2146614	2146922	.	+	.	transcript_id "ENSSSCT00000004450"	gene_id "MSTRG.23"	exon_number "1"
1	StringTie	exon	2147154	2147318	.	+	.	transcript_id "ENSSSCT00000004450"	gene_id "MSTRG.23"	exon_number "2"
1	StringTie	exon	2151808	2151867	.	+	.	transcript_id "ENSSSCT00000004450"	gene_id "MSTRG.23"	exon_number "3"
1	StringTie	exon	2155807	2155919	.	+	.	transcript_id "ENSSSCT00000004450"	gene_id "MSTRG.23"	exon_number "4"
1	StringTie	exon	2159165	2159278	.	+	.	transcript_id "ENSSSCT00000004450"	gene_id "MSTRG.23"	exon_number "5"
1	StringTie	exon	2161091	2161136	.	+	.	transcript_id "ENSSSCT00000004450"	gene_id "MSTRG.23"	exon_number "6"
1	StringTie	exon	2162926	2163000	.	+	.	transcript_id "ENSSSCT00000004450"	gene_id "MSTRG.23"	exon_number "7"
1	StringTie	exon	2163684	2164767	.	+	.	transcript_id "ENSSSCT00000004450"	gene_id "MSTRG.23"	exon_number "8"
1	StringTie	transcript	2146807	2164767	.	+	.	transcript_id "MSTRG.23.5"	gene_id "MSTRG.23"	gene_name "ENSSSCG00000004024"	xloc "XLOC_000022"	ref_gene_id "ENSSSCG00000004024"	cmp_ref "ENSSSCT00000064255"	class_code "j"	tss_id "TSS30"
1	StringTie	exon	2146807	2146922	.	+	.	transcript_id "MSTRG.23.5"	gene_id "MSTRG.23"	exon_number "1"
1	StringTie	exon	2147154	2147318	.	+	.	transcript_id "MSTRG.23.5"	gene_id "MSTRG.23"	exon_number "2"
1	StringTie	exon	2149553	2149613	.	+	.	transcript_id "MSTRG.23.5"	gene_id "MSTRG.23"	exon_number "3"
1	StringTie	exon	2151808	2151863	.	+	.	transcript_id "MSTRG.23.5"	gene_id "MSTRG.23"	exon_number "4"
1	StringTie	exon	2153173	2153230	.	+	.	transcript_id "MSTRG.23.5"	gene_id "MSTRG.23"	exon_number "5"
1	StringTie	exon	2155846	2155919	.	+	.	transcript_id "MSTRG.23.5"	gene_id "MSTRG.23"	exon_number "6"
1	StringTie	exon	2159165	2159278	.	+	.	transcript_id "MSTRG.23.5"	gene_id "MSTRG.23"	exon_number "7"
1	StringTie	exon	2161091	2161136	.	+	.	transcript_id "MSTRG.23.5"	gene_id "MSTRG.23"	exon_number "8"
1	StringTie	exon	2162926	2163000	.	+	.	transcript_id "MSTRG.23.5"	gene_id "MSTRG.23"	exon_number "9"
1	StringTie	exon	2163684	2164767	.	+	.	transcript_id "MSTRG.23.5"	gene_id "MSTRG.23"	exon_number "10"
1	StringTie	exon	2146810	2146922	.	+	.	transcript_id "ENSSSCT00000064938"	gene_id "MSTRG.23"	exon_number "1"
1	StringTie	exon	2147154	2147318	.	+	.	transcript_id "ENSSSCT00000064938"	gene_id "MSTRG.23"	exon_number "2"
1	StringTie	exon	2149553	2149613	.	+	.	transcript_id "ENSSSCT00000064938"	gene_id "MSTRG.23"	exon_number "3"
1	StringTie	exon	2151808	2151863	.	+	.	transcript_id "ENSSSCT00000064938"	gene_id "MSTRG.23"	exon_number "4"
1	StringTie	exon	2153173	2153230	.	+	.	transcript_id "ENSSSCT00000064938"	gene_id "MSTRG.23"	exon_number "5"
1	StringTie	exon	2155846	2155919	.	+	.	transcript_id "ENSSSCT00000064938"	gene_id "MSTRG.23"	exon_number "6"
1	StringTie	exon	2159165	2159278	.	+	.	transcript_id "ENSSSCT00000064938"	gene_id "MSTRG.23"	exon_number "7"
1	StringTie	exon	2161091	2161136	.	+	.	transcript_id "ENSSSCT00000064938"	gene_id "MSTRG.23"	exon_number "8"
1	StringTie	exon	2163684	2164767	.	+	.	transcript_id "ENSSSCT00000064938"	gene_id "MSTRG.23"	exon_number "9"
1	StringTie	exon	2146820	2146922	.	+	.	transcript_id "ENSSSCT00000064255"	gene_id "MSTRG.23"	exon_number "1"
1	StringTie	exon	2147154	2147318	.	+	.	transcript_id "ENSSSCT00000064255"	gene_id "MSTRG.23"	exon_number "2"
1	StringTie	exon	2149553	2149613	.	+	.	transcript_id "ENSSSCT00000064255"	gene_id "MSTRG.23"	exon_number "3"
1	StringTie	exon	2151808	2151863	.	+	.	transcript_id "ENSSSCT00000064255"	gene_id "MSTRG.23"	exon_number "4"
1	StringTie	exon	2153173	2153230	.	+	.	transcript_id "ENSSSCT00000064255"	gene_id "MSTRG.23"	exon_number "5"
1	StringTie	exon	2155846	2155919	.	+	.	transcript_id "ENSSSCT00000064255"	gene_id "MSTRG.23"	exon_number "6"
1	StringTie	exon	2159165	2159278	.	+	.	transcript_id "ENSSSCT00000064255"	gene_id "MSTRG.23"	exon_number "7"
1	StringTie	exon	2161091	2161136	.	+	.	transcript_id "ENSSSCT00000064255"	gene_id "MSTRG.23"	exon_number "8"
1	StringTie	exon	2162926	2163000	.	+	.	transcript_id "ENSSSCT00000064255"	gene_id "MSTRG.23"	exon_number "9"
1	StringTie	exon	2163442	2163570	.	+	.	transcript_id "ENSSSCT00000064255"	gene_id "MSTRG.23"	exon_number "10"
1	StringTie	exon	2163684	2164767	.	+	.	transcript_id "ENSSSCT00000064255"	gene_id "MSTRG.23"	exon_number "11"
1	StringTie	exon	2151237	2151260	.	+	.	transcript_id "ENSSSCT00000046761"	gene_id "MSTRG.23"	exon_number "1"
1	StringTie	exon	2151808	2151863	.	+	.	transcript_id "ENSSSCT00000046761"	gene_id "MSTRG.23"	exon_number "2"
1	StringTie	exon	2153173	2153230	.	+	.	transcript_id "ENSSSCT00000046761"	gene_id "MSTRG.23"	exon_number "3"
1	StringTie	exon	2155846	2155919	.	+	.	transcript_id "ENSSSCT00000046761"	gene_id "MSTRG.23"	exon_number "4"
1	StringTie	exon	2159165	2159278	.	+	.	transcript_id "ENSSSCT00000046761"	gene_id "MSTRG.23"	exon_number "5"
1	StringTie	exon	2161091	2161136	.	+	.	transcript_id "ENSSSCT00000046761"	gene_id "MSTRG.23"	exon_number "6"
1	StringTie	exon	2163684	2164767	.	+	.	transcript_id "ENSSSCT00000046761"	gene_id "MSTRG.23"	exon_number "7"
1	StringTie	exon	2203606	2204034	.	+	.	transcript_id "ENSSSCT00000058943"	gene_id "MSTRG.24"	exon_number "1"
1	StringTie	exon	2207821	2207880	.	+	.	transcript_id "ENSSSCT00000058943"	gene_id "MSTRG.24"	exon_number "2"
1	StringTie	exon	2436565	2436681	.	+	.	transcript_id "ENSSSCT00000058943"	gene_id "MSTRG.24"	exon_number "3"
1	StringTie	exon	2441933	2442014	.	+	.	transcript_id "ENSSSCT00000058943"	gene_id "MSTRG.24"	exon_number "4"
1	StringTie	exon	2457746	2457826	.	+	.	transcript_id "ENSSSCT00000058943"	gene_id "MSTRG.24"	exon_number "5"
1	StringTie	exon	2460606	2460685	.	+	.	transcript_id "ENSSSCT00000058943"	gene_id "MSTRG.24"	exon_number "6"
1	StringTie	exon	2461656	2461762	.	+	.	transcript_id "ENSSSCT00000058943"	gene_id "MSTRG.24"	exon_number "7"
1	StringTie	exon	2464309	2464346	.	+	.	transcript_id "ENSSSCT00000058943"	gene_id "MSTRG.24"	exon_number "8"
1	StringTie	exon	2466670	2466812	.	+	.	transcript_id "ENSSSCT00000058943"	gene_id "MSTRG.24"	exon_number "9"
1	StringTie	exon	2469879	2469949	.	+	.	transcript_id "ENSSSCT00000058943"	gene_id "MSTRG.24"	exon_number "10"
1	StringTie	exon	2471569	2471657	.	+	.	transcript_id "ENSSSCT00000058943"	gene_id "MSTRG.24"	exon_number "11"
1	StringTie	exon	2486445	2486509	.	+	.	transcript_id "ENSSSCT00000058943"	gene_id "MSTRG.24"	exon_number "12"
1	StringTie	exon	2492456	2492558	.	+	.	transcript_id "ENSSSCT00000058943"	gene_id "MSTRG.24"	exon_number "13"
1	StringTie	exon	2497080	2497210	.	+	.	transcript_id "ENSSSCT00000058943"	gene_id "MSTRG.24"	exon_number "14"
1	StringTie	exon	2498651	2498776	.	+	.	transcript_id "ENSSSCT00000058943"	gene_id "MSTRG.24"	exon_number "15"
1	StringTie	exon	2506525	2506614	.	+	.	transcript_id "ENSSSCT00000058943"	gene_id "MSTRG.24"	exon_number "16"
1	StringTie	exon	2507250	2507408	.	+	.	transcript_id "ENSSSCT00000058943"	gene_id "MSTRG.24"	exon_number "17"
1	StringTie	exon	2509099	2509260	.	+	.	transcript_id "ENSSSCT00000058943"	gene_id "MSTRG.24"	exon_number "18"
1	StringTie	exon	2512509	2512585	.	+	.	transcript_id "ENSSSCT00000058943"	gene_id "MSTRG.24"	exon_number "19"
1	StringTie	exon	2514526	2514642	.	+	.	transcript_id "ENSSSCT00000058943"	gene_id "MSTRG.24"	exon_number "20"
1	StringTie	exon	2517941	2518078	.	+	.	transcript_id "ENSSSCT00000058943"	gene_id "MSTRG.24"	exon_number "21"
1	StringTie	exon	2519631	2522681	.	+	.	transcript_id "ENSSSCT00000058943"	gene_id "MSTRG.24"	exon_number "22"
1	StringTie	exon	2203606	2204034	.	+	.	transcript_id "ENSSSCT00000078486"	gene_id "MSTRG.24"	exon_number "1"
1	StringTie	exon	2207821	2207880	.	+	.	transcript_id "ENSSSCT00000078486"	gene_id "MSTRG.24"	exon_number "2"
1	StringTie	exon	2262102	2262152	.	+	.	transcript_id "ENSSSCT00000078486"	gene_id "MSTRG.24"	exon_number "3"
1	StringTie	exon	2436565	2436681	.	+	.	transcript_id "ENSSSCT00000078486"	gene_id "MSTRG.24"	exon_number "4"
1	StringTie	exon	2441933	2442014	.	+	.	transcript_id "ENSSSCT00000078486"	gene_id "MSTRG.24"	exon_number "5"
1	StringTie	exon	2457746	2457826	.	+	.	transcript_id "ENSSSCT00000078486"	gene_id "MSTRG.24"	exon_number "6"
1	StringTie	exon	2460606	2460685	.	+	.	transcript_id "ENSSSCT00000078486"	gene_id "MSTRG.24"	exon_number "7"
1	StringTie	exon	2461656	2461762	.	+	.	transcript_id "ENSSSCT00000078486"	gene_id "MSTRG.24"	exon_number "8"
1	StringTie	exon	2464309	2464346	.	+	.	transcript_id "ENSSSCT00000078486"	gene_id "MSTRG.24"	exon_number "9"
1	StringTie	exon	2466670	2466812	.	+	.	transcript_id "ENSSSCT00000078486"	gene_id "MSTRG.24"	exon_number "10"
1	StringTie	exon	2469879	2469949	.	+	.	transcript_id "ENSSSCT00000078486"	gene_id "MSTRG.24"	exon_number "11"
1	StringTie	exon	2471569	2471657	.	+	.	transcript_id "ENSSSCT00000078486"	gene_id "MSTRG.24"	exon_number "12"
1	StringTie	exon	2486445	2486509	.	+	.	transcript_id "ENSSSCT00000078486"	gene_id "MSTRG.24"	exon_number "13"
1	StringTie	exon	2492456	2492558	.	+	.	transcript_id "ENSSSCT00000078486"	gene_id "MSTRG.24"	exon_number "14"
1	StringTie	exon	2497080	2497210	.	+	.	transcript_id "ENSSSCT00000078486"	gene_id "MSTRG.24"	exon_number "15"
1	StringTie	exon	2498651	2498776	.	+	.	transcript_id "ENSSSCT00000078486"	gene_id "MSTRG.24"	exon_number "16"
1	StringTie	exon	2506525	2506614	.	+	.	transcript_id "ENSSSCT00000078486"	gene_id "MSTRG.24"	exon_number "17"
1	StringTie	exon	2507250	2507408	.	+	.	transcript_id "ENSSSCT00000078486"	gene_id "MSTRG.24"	exon_number "18"
1	StringTie	exon	2509099	2509260	.	+	.	transcript_id "ENSSSCT00000078486"	gene_id "MSTRG.24"	exon_number "19"
1	StringTie	exon	2512509	2512585	.	+	.	transcript_id "ENSSSCT00000078486"	gene_id "MSTRG.24"	exon_number "20"
1	StringTie	exon	2514526	2514642	.	+	.	transcript_id "ENSSSCT00000078486"	gene_id "MSTRG.24"	exon_number "21"
1	StringTie	exon	2517941	2518078	.	+	.	transcript_id "ENSSSCT00000078486"	gene_id "MSTRG.24"	exon_number "22"
1	StringTie	exon	2519631	2522681	.	+	.	transcript_id "ENSSSCT00000078486"	gene_id "MSTRG.24"	exon_number "23"
1	StringTie	exon	2203606	2204034	.	+	.	transcript_id "ENSSSCT00000049529"	gene_id "MSTRG.24"	exon_number "1"
1	StringTie	exon	2207821	2207880	.	+	.	transcript_id "ENSSSCT00000049529"	gene_id "MSTRG.24"	exon_number "2"
1	StringTie	exon	2262102	2262152	.	+	.	transcript_id "ENSSSCT00000049529"	gene_id "MSTRG.24"	exon_number "3"
1	StringTie	exon	2436565	2436681	.	+	.	transcript_id "ENSSSCT00000049529"	gene_id "MSTRG.24"	exon_number "4"
1	StringTie	exon	2441933	2442014	.	+	.	transcript_id "ENSSSCT00000049529"	gene_id "MSTRG.24"	exon_number "5"
1	StringTie	exon	2457746	2457826	.	+	.	transcript_id "ENSSSCT00000049529"	gene_id "MSTRG.24"	exon_number "6"
1	StringTie	exon	2460606	2460685	.	+	.	transcript_id "ENSSSCT00000049529"	gene_id "MSTRG.24"	exon_number "7"
1	StringTie	exon	2461656	2461762	.	+	.	transcript_id "ENSSSCT00000049529"	gene_id "MSTRG.24"	exon_number "8"
1	StringTie	exon	2464309	2464346	.	+	.	transcript_id "ENSSSCT00000049529"	gene_id "MSTRG.24"	exon_number "9"
1	StringTie	exon	2466670	2466812	.	+	.	transcript_id "ENSSSCT00000049529"	gene_id "MSTRG.24"	exon_number "10"
1	StringTie	exon	2469879	2469949	.	+	.	transcript_id "ENSSSCT00000049529"	gene_id "MSTRG.24"	exon_number "11"
1	StringTie	exon	2471569	2471657	.	+	.	transcript_id "ENSSSCT00000049529"	gene_id "MSTRG.24"	exon_number "12"
1	StringTie	exon	2486445	2486509	.	+	.	transcript_id "ENSSSCT00000049529"	gene_id "MSTRG.24"	exon_number "13"
1	StringTie	exon	2492456	2492558	.	+	.	transcript_id "ENSSSCT00000049529"	gene_id "MSTRG.24"	exon_number "14"
1	StringTie	exon	2497080	2497210	.	+	.	transcript_id "ENSSSCT00000049529"	gene_id "MSTRG.24"	exon_number "15"
1	StringTie	exon	2498651	2498776	.	+	.	transcript_id "ENSSSCT00000049529"	gene_id "MSTRG.24"	exon_number "16"
1	StringTie	exon	2506525	2506614	.	+	.	transcript_id "ENSSSCT00000049529"	gene_id "MSTRG.24"	exon_number "17"
1	StringTie	exon	2507250	2507407	.	+	.	transcript_id "ENSSSCT00000049529"	gene_id "MSTRG.24"	exon_number "18"
1	StringTie	exon	2509098	2509260	.	+	.	transcript_id "ENSSSCT00000049529"	gene_id "MSTRG.24"	exon_number "19"
1	StringTie	exon	2512509	2512585	.	+	.	transcript_id "ENSSSCT00000049529"	gene_id "MSTRG.24"	exon_number "20"
1	StringTie	exon	2514526	2514642	.	+	.	transcript_id "ENSSSCT00000049529"	gene_id "MSTRG.24"	exon_number "21"
1	StringTie	exon	2517941	2518078	.	+	.	transcript_id "ENSSSCT00000049529"	gene_id "MSTRG.24"	exon_number "22"
1	StringTie	exon	2519631	2522681	.	+	.	transcript_id "ENSSSCT00000049529"	gene_id "MSTRG.24"	exon_number "23"
1	StringTie	exon	2203606	2204034	.	+	.	transcript_id "ENSSSCT00000004447"	gene_id "MSTRG.24"	exon_number "1"
1	StringTie	exon	2207821	2207880	.	+	.	transcript_id "ENSSSCT00000004447"	gene_id "MSTRG.24"	exon_number "2"
1	StringTie	exon	2262102	2262152	.	+	.	transcript_id "ENSSSCT00000004447"	gene_id "MSTRG.24"	exon_number "3"
1	StringTie	exon	2436565	2436681	.	+	.	transcript_id "ENSSSCT00000004447"	gene_id "MSTRG.24"	exon_number "4"
1	StringTie	exon	2441933	2442014	.	+	.	transcript_id "ENSSSCT00000004447"	gene_id "MSTRG.24"	exon_number "5"
1	StringTie	exon	2457746	2457826	.	+	.	transcript_id "ENSSSCT00000004447"	gene_id "MSTRG.24"	exon_number "6"
1	StringTie	exon	2460606	2460685	.	+	.	transcript_id "ENSSSCT00000004447"	gene_id "MSTRG.24"	exon_number "7"
1	StringTie	exon	2461656	2461762	.	+	.	transcript_id "ENSSSCT00000004447"	gene_id "MSTRG.24"	exon_number "8"
1	StringTie	exon	2464309	2464346	.	+	.	transcript_id "ENSSSCT00000004447"	gene_id "MSTRG.24"	exon_number "9"
1	StringTie	exon	2466670	2466812	.	+	.	transcript_id "ENSSSCT00000004447"	gene_id "MSTRG.24"	exon_number "10"
1	StringTie	exon	2469879	2469949	.	+	.	transcript_id "ENSSSCT00000004447"	gene_id "MSTRG.24"	exon_number "11"
1	StringTie	exon	2471569	2471657	.	+	.	transcript_id "ENSSSCT00000004447"	gene_id "MSTRG.24"	exon_number "12"
1	StringTie	exon	2486445	2486509	.	+	.	transcript_id "ENSSSCT00000004447"	gene_id "MSTRG.24"	exon_number "13"
1	StringTie	exon	2492456	2492558	.	+	.	transcript_id "ENSSSCT00000004447"	gene_id "MSTRG.24"	exon_number "14"
1	StringTie	exon	2497080	2497210	.	+	.	transcript_id "ENSSSCT00000004447"	gene_id "MSTRG.24"	exon_number "15"
1	StringTie	exon	2498651	2498776	.	+	.	transcript_id "ENSSSCT00000004447"	gene_id "MSTRG.24"	exon_number "16"
1	StringTie	exon	2506525	2506614	.	+	.	transcript_id "ENSSSCT00000004447"	gene_id "MSTRG.24"	exon_number "17"
1	StringTie	exon	2507250	2507407	.	+	.	transcript_id "ENSSSCT00000004447"	gene_id "MSTRG.24"	exon_number "18"
1	StringTie	exon	2509098	2509260	.	+	.	transcript_id "ENSSSCT00000004447"	gene_id "MSTRG.24"	exon_number "19"
1	StringTie	exon	2514526	2514642	.	+	.	transcript_id "ENSSSCT00000004447"	gene_id "MSTRG.24"	exon_number "20"
1	StringTie	exon	2517941	2518078	.	+	.	transcript_id "ENSSSCT00000004447"	gene_id "MSTRG.24"	exon_number "21"
1	StringTie	exon	2519631	2522681	.	+	.	transcript_id "ENSSSCT00000004447"	gene_id "MSTRG.24"	exon_number "22"
1	StringTie	exon	2203633	2204034	.	+	.	transcript_id "ENSSSCT00000044784"	gene_id "MSTRG.24"	exon_number "1"
1	StringTie	exon	2207821	2207880	.	+	.	transcript_id "ENSSSCT00000044784"	gene_id "MSTRG.24"	exon_number "2"
1	StringTie	exon	2262102	2262135	.	+	.	transcript_id "ENSSSCT00000044784"	gene_id "MSTRG.24"	exon_number "3"
1	StringTie	exon	2375346	2375361	.	+	.	transcript_id "ENSSSCT00000044784"	gene_id "MSTRG.24"	exon_number "4"
1	StringTie	exon	2436565	2436681	.	+	.	transcript_id "ENSSSCT00000044784"	gene_id "MSTRG.24"	exon_number "5"
1	StringTie	exon	2441933	2442014	.	+	.	transcript_id "ENSSSCT00000044784"	gene_id "MSTRG.24"	exon_number "6"
1	StringTie	exon	2457746	2457826	.	+	.	transcript_id "ENSSSCT00000044784"	gene_id "MSTRG.24"	exon_number "7"
1	StringTie	exon	2460606	2460685	.	+	.	transcript_id "ENSSSCT00000044784"	gene_id "MSTRG.24"	exon_number "8"
1	StringTie	exon	2461656	2461762	.	+	.	transcript_id "ENSSSCT00000044784"	gene_id "MSTRG.24"	exon_number "9"
1	StringTie	exon	2464309	2464346	.	+	.	transcript_id "ENSSSCT00000044784"	gene_id "MSTRG.24"	exon_number "10"
1	StringTie	exon	2466670	2466812	.	+	.	transcript_id "ENSSSCT00000044784"	gene_id "MSTRG.24"	exon_number "11"
1	StringTie	exon	2469879	2469949	.	+	.	transcript_id "ENSSSCT00000044784"	gene_id "MSTRG.24"	exon_number "12"
1	StringTie	exon	2471569	2471657	.	+	.	transcript_id "ENSSSCT00000044784"	gene_id "MSTRG.24"	exon_number "13"
1	StringTie	exon	2486445	2486509	.	+	.	transcript_id "ENSSSCT00000044784"	gene_id "MSTRG.24"	exon_number "14"
1	StringTie	exon	2492456	2492558	.	+	.	transcript_id "ENSSSCT00000044784"	gene_id "MSTRG.24"	exon_number "15"
1	StringTie	exon	2497080	2497210	.	+	.	transcript_id "ENSSSCT00000044784"	gene_id "MSTRG.24"	exon_number "16"
1	StringTie	exon	2498651	2498776	.	+	.	transcript_id "ENSSSCT00000044784"	gene_id "MSTRG.24"	exon_number "17"
1	StringTie	exon	2506525	2506614	.	+	.	transcript_id "ENSSSCT00000044784"	gene_id "MSTRG.24"	exon_number "18"
1	StringTie	exon	2507250	2507408	.	+	.	transcript_id "ENSSSCT00000044784"	gene_id "MSTRG.24"	exon_number "19"
1	StringTie	exon	2509099	2509260	.	+	.	transcript_id "ENSSSCT00000044784"	gene_id "MSTRG.24"	exon_number "20"
1	StringTie	exon	2512509	2512585	.	+	.	transcript_id "ENSSSCT00000044784"	gene_id "MSTRG.24"	exon_number "21"
1	StringTie	exon	2514526	2514642	.	+	.	transcript_id "ENSSSCT00000044784"	gene_id "MSTRG.24"	exon_number "22"
1	StringTie	exon	2517941	2518078	.	+	.	transcript_id "ENSSSCT00000044784"	gene_id "MSTRG.24"	exon_number "23"
1	StringTie	exon	2519631	2522681	.	+	.	transcript_id "ENSSSCT00000044784"	gene_id "MSTRG.24"	exon_number "24"
1	StringTie	exon	2203633	2204034	.	+	.	transcript_id "ENSSSCT00000041914"	gene_id "MSTRG.24"	exon_number "1"
1	StringTie	exon	2207821	2207880	.	+	.	transcript_id "ENSSSCT00000041914"	gene_id "MSTRG.24"	exon_number "2"
1	StringTie	exon	2262102	2262135	.	+	.	transcript_id "ENSSSCT00000041914"	gene_id "MSTRG.24"	exon_number "3"
1	StringTie	exon	2375346	2375361	.	+	.	transcript_id "ENSSSCT00000041914"	gene_id "MSTRG.24"	exon_number "4"
1	StringTie	exon	2436565	2436681	.	+	.	transcript_id "ENSSSCT00000041914"	gene_id "MSTRG.24"	exon_number "5"
1	StringTie	exon	2441933	2442014	.	+	.	transcript_id "ENSSSCT00000041914"	gene_id "MSTRG.24"	exon_number "6"
1	StringTie	exon	2457746	2457826	.	+	.	transcript_id "ENSSSCT00000041914"	gene_id "MSTRG.24"	exon_number "7"
1	StringTie	exon	2460606	2460685	.	+	.	transcript_id "ENSSSCT00000041914"	gene_id "MSTRG.24"	exon_number "8"
1	StringTie	exon	2461656	2461762	.	+	.	transcript_id "ENSSSCT00000041914"	gene_id "MSTRG.24"	exon_number "9"
1	StringTie	exon	2464309	2464346	.	+	.	transcript_id "ENSSSCT00000041914"	gene_id "MSTRG.24"	exon_number "10"
1	StringTie	exon	2466670	2466812	.	+	.	transcript_id "ENSSSCT00000041914"	gene_id "MSTRG.24"	exon_number "11"
1	StringTie	exon	2469879	2469949	.	+	.	transcript_id "ENSSSCT00000041914"	gene_id "MSTRG.24"	exon_number "12"
1	StringTie	exon	2471569	2471657	.	+	.	transcript_id "ENSSSCT00000041914"	gene_id "MSTRG.24"	exon_number "13"
1	StringTie	exon	2492400	2492558	.	+	.	transcript_id "ENSSSCT00000041914"	gene_id "MSTRG.24"	exon_number "14"
1	StringTie	exon	2497080	2497210	.	+	.	transcript_id "ENSSSCT00000041914"	gene_id "MSTRG.24"	exon_number "15"
1	StringTie	exon	2498651	2498776	.	+	.	transcript_id "ENSSSCT00000041914"	gene_id "MSTRG.24"	exon_number "16"
1	StringTie	exon	2506525	2506614	.	+	.	transcript_id "ENSSSCT00000041914"	gene_id "MSTRG.24"	exon_number "17"
1	StringTie	exon	2507250	2507367	.	+	.	transcript_id "ENSSSCT00000041914"	gene_id "MSTRG.24"	exon_number "18"
1	StringTie	exon	2509076	2509260	.	+	.	transcript_id "ENSSSCT00000041914"	gene_id "MSTRG.24"	exon_number "19"
1	StringTie	exon	2512509	2512580	.	+	.	transcript_id "ENSSSCT00000041914"	gene_id "MSTRG.24"	exon_number "20"
1	StringTie	exon	2513517	2513577	.	+	.	transcript_id "ENSSSCT00000041914"	gene_id "MSTRG.24"	exon_number "21"
1	StringTie	exon	2514596	2514642	.	+	.	transcript_id "ENSSSCT00000041914"	gene_id "MSTRG.24"	exon_number "22"
1	StringTie	exon	2517941	2518078	.	+	.	transcript_id "ENSSSCT00000041914"	gene_id "MSTRG.24"	exon_number "23"
1	StringTie	exon	2519631	2522681	.	+	.	transcript_id "ENSSSCT00000041914"	gene_id "MSTRG.24"	exon_number "24"
1	StringTie	transcript	2261841	2522681	.	+	.	transcript_id "MSTRG.24.7"	gene_id "MSTRG.24"	gene_name "RPS6KA2"	xloc "XLOC_000023"	ref_gene_id "ENSSSCG00000004022"	cmp_ref "ENSSSCT00000078486"	class_code "j"	tss_id "TSS33"
1	StringTie	exon	2261841	2262012	.	+	.	transcript_id "MSTRG.24.7"	gene_id "MSTRG.24"	exon_number "1"
1	StringTie	exon	2262102	2262152	.	+	.	transcript_id "MSTRG.24.7"	gene_id "MSTRG.24"	exon_number "2"
1	StringTie	exon	2436565	2436681	.	+	.	transcript_id "MSTRG.24.7"	gene_id "MSTRG.24"	exon_number "3"
1	StringTie	exon	2441933	2442014	.	+	.	transcript_id "MSTRG.24.7"	gene_id "MSTRG.24"	exon_number "4"
1	StringTie	exon	2457746	2457826	.	+	.	transcript_id "MSTRG.24.7"	gene_id "MSTRG.24"	exon_number "5"
1	StringTie	exon	2460606	2460685	.	+	.	transcript_id "MSTRG.24.7"	gene_id "MSTRG.24"	exon_number "6"
1	StringTie	exon	2461656	2461762	.	+	.	transcript_id "MSTRG.24.7"	gene_id "MSTRG.24"	exon_number "7"
1	StringTie	exon	2464309	2464346	.	+	.	transcript_id "MSTRG.24.7"	gene_id "MSTRG.24"	exon_number "8"
1	StringTie	exon	2466670	2466812	.	+	.	transcript_id "MSTRG.24.7"	gene_id "MSTRG.24"	exon_number "9"
1	StringTie	exon	2469879	2469949	.	+	.	transcript_id "MSTRG.24.7"	gene_id "MSTRG.24"	exon_number "10"
1	StringTie	exon	2471569	2471657	.	+	.	transcript_id "MSTRG.24.7"	gene_id "MSTRG.24"	exon_number "11"
1	StringTie	exon	2486445	2486509	.	+	.	transcript_id "MSTRG.24.7"	gene_id "MSTRG.24"	exon_number "12"
1	StringTie	exon	2492456	2492558	.	+	.	transcript_id "MSTRG.24.7"	gene_id "MSTRG.24"	exon_number "13"
1	StringTie	exon	2497080	2497210	.	+	.	transcript_id "MSTRG.24.7"	gene_id "MSTRG.24"	exon_number "14"
1	StringTie	exon	2498651	2498776	.	+	.	transcript_id "MSTRG.24.7"	gene_id "MSTRG.24"	exon_number "15"
1	StringTie	exon	2506525	2506614	.	+	.	transcript_id "MSTRG.24.7"	gene_id "MSTRG.24"	exon_number "16"
1	StringTie	exon	2507250	2507408	.	+	.	transcript_id "MSTRG.24.7"	gene_id "MSTRG.24"	exon_number "17"
1	StringTie	exon	2509099	2509260	.	+	.	transcript_id "MSTRG.24.7"	gene_id "MSTRG.24"	exon_number "18"
1	StringTie	exon	2512509	2512585	.	+	.	transcript_id "MSTRG.24.7"	gene_id "MSTRG.24"	exon_number "19"
1	StringTie	exon	2514526	2514642	.	+	.	transcript_id "MSTRG.24.7"	gene_id "MSTRG.24"	exon_number "20"
1	StringTie	exon	2517941	2518078	.	+	.	transcript_id "MSTRG.24.7"	gene_id "MSTRG.24"	exon_number "21"
1	StringTie	exon	2519631	2522681	.	+	.	transcript_id "MSTRG.24.7"	gene_id "MSTRG.24"	exon_number "22"
1	StringTie	exon	2375058	2375361	.	+	.	transcript_id "ENSSSCT00000061934"	gene_id "MSTRG.24"	exon_number "1"
1	StringTie	exon	2436565	2436681	.	+	.	transcript_id "ENSSSCT00000061934"	gene_id "MSTRG.24"	exon_number "2"
1	StringTie	exon	2441933	2442014	.	+	.	transcript_id "ENSSSCT00000061934"	gene_id "MSTRG.24"	exon_number "3"
1	StringTie	exon	2457746	2457826	.	+	.	transcript_id "ENSSSCT00000061934"	gene_id "MSTRG.24"	exon_number "4"
1	StringTie	exon	2460606	2460685	.	+	.	transcript_id "ENSSSCT00000061934"	gene_id "MSTRG.24"	exon_number "5"
1	StringTie	exon	2461656	2461762	.	+	.	transcript_id "ENSSSCT00000061934"	gene_id "MSTRG.24"	exon_number "6"
1	StringTie	exon	2464309	2464346	.	+	.	transcript_id "ENSSSCT00000061934"	gene_id "MSTRG.24"	exon_number "7"
1	StringTie	exon	2466670	2466812	.	+	.	transcript_id "ENSSSCT00000061934"	gene_id "MSTRG.24"	exon_number "8"
1	StringTie	exon	2469879	2469949	.	+	.	transcript_id "ENSSSCT00000061934"	gene_id "MSTRG.24"	exon_number "9"
1	StringTie	exon	2471569	2471657	.	+	.	transcript_id "ENSSSCT00000061934"	gene_id "MSTRG.24"	exon_number "10"
1	StringTie	exon	2486445	2486509	.	+	.	transcript_id "ENSSSCT00000061934"	gene_id "MSTRG.24"	exon_number "11"
1	StringTie	exon	2492456	2492558	.	+	.	transcript_id "ENSSSCT00000061934"	gene_id "MSTRG.24"	exon_number "12"
1	StringTie	exon	2497080	2497210	.	+	.	transcript_id "ENSSSCT00000061934"	gene_id "MSTRG.24"	exon_number "13"
1	StringTie	exon	2498651	2498776	.	+	.	transcript_id "ENSSSCT00000061934"	gene_id "MSTRG.24"	exon_number "14"
1	StringTie	exon	2506525	2506614	.	+	.	transcript_id "ENSSSCT00000061934"	gene_id "MSTRG.24"	exon_number "15"
1	StringTie	exon	2507250	2507408	.	+	.	transcript_id "ENSSSCT00000061934"	gene_id "MSTRG.24"	exon_number "16"
1	StringTie	exon	2509099	2509260	.	+	.	transcript_id "ENSSSCT00000061934"	gene_id "MSTRG.24"	exon_number "17"
1	StringTie	exon	2512509	2512585	.	+	.	transcript_id "ENSSSCT00000061934"	gene_id "MSTRG.24"	exon_number "18"
1	StringTie	exon	2514526	2514642	.	+	.	transcript_id "ENSSSCT00000061934"	gene_id "MSTRG.24"	exon_number "19"
1	StringTie	exon	2517941	2518078	.	+	.	transcript_id "ENSSSCT00000061934"	gene_id "MSTRG.24"	exon_number "20"
1	StringTie	exon	2519631	2520135	.	+	.	transcript_id "ENSSSCT00000061934"	gene_id "MSTRG.24"	exon_number "21"
1	StringTie	exon	2520326	2522681	.	+	.	transcript_id "ENSSSCT00000061934"	gene_id "MSTRG.24"	exon_number "22"
1	StringTie	transcript	2375169	2522681	.	+	.	transcript_id "MSTRG.24.9"	gene_id "MSTRG.24"	gene_name "RPS6KA2"	xloc "XLOC_000023"	ref_gene_id "ENSSSCG00000004022"	cmp_ref "ENSSSCT00000044784"	class_code "m"	tss_id "TSS35"
1	StringTie	exon	2375169	2375361	.	+	.	transcript_id "MSTRG.24.9"	gene_id "MSTRG.24"	exon_number "1"
1	StringTie	exon	2436565	2436681	.	+	.	transcript_id "MSTRG.24.9"	gene_id "MSTRG.24"	exon_number "2"
1	StringTie	exon	2441933	2442014	.	+	.	transcript_id "MSTRG.24.9"	gene_id "MSTRG.24"	exon_number "3"
1	StringTie	exon	2457746	2457826	.	+	.	transcript_id "MSTRG.24.9"	gene_id "MSTRG.24"	exon_number "4"
1	StringTie	exon	2460606	2460685	.	+	.	transcript_id "MSTRG.24.9"	gene_id "MSTRG.24"	exon_number "5"
1	StringTie	exon	2461656	2461762	.	+	.	transcript_id "MSTRG.24.9"	gene_id "MSTRG.24"	exon_number "6"
1	StringTie	exon	2464309	2464346	.	+	.	transcript_id "MSTRG.24.9"	gene_id "MSTRG.24"	exon_number "7"
1	StringTie	exon	2466670	2466812	.	+	.	transcript_id "MSTRG.24.9"	gene_id "MSTRG.24"	exon_number "8"
1	StringTie	exon	2469879	2469949	.	+	.	transcript_id "MSTRG.24.9"	gene_id "MSTRG.24"	exon_number "9"
1	StringTie	exon	2471569	2471657	.	+	.	transcript_id "MSTRG.24.9"	gene_id "MSTRG.24"	exon_number "10"
1	StringTie	exon	2486445	2486509	.	+	.	transcript_id "MSTRG.24.9"	gene_id "MSTRG.24"	exon_number "11"
1	StringTie	exon	2492456	2492558	.	+	.	transcript_id "MSTRG.24.9"	gene_id "MSTRG.24"	exon_number "12"
1	StringTie	exon	2497080	2497210	.	+	.	transcript_id "MSTRG.24.9"	gene_id "MSTRG.24"	exon_number "13"
1	StringTie	exon	2498651	2498776	.	+	.	transcript_id "MSTRG.24.9"	gene_id "MSTRG.24"	exon_number "14"
1	StringTie	exon	2506525	2506614	.	+	.	transcript_id "MSTRG.24.9"	gene_id "MSTRG.24"	exon_number "15"
1	StringTie	exon	2507250	2507408	.	+	.	transcript_id "MSTRG.24.9"	gene_id "MSTRG.24"	exon_number "16"
1	StringTie	exon	2509099	2509260	.	+	.	transcript_id "MSTRG.24.9"	gene_id "MSTRG.24"	exon_number "17"
1	StringTie	exon	2512509	2518078	.	+	.	transcript_id "MSTRG.24.9"	gene_id "MSTRG.24"	exon_number "18"
1	StringTie	exon	2519631	2522681	.	+	.	transcript_id "MSTRG.24.9"	gene_id "MSTRG.24"	exon_number "19"
1	StringTie	transcript	2375223	2522681	.	+	.	transcript_id "MSTRG.24.10"	gene_id "MSTRG.24"	gene_name "RPS6KA2"	xloc "XLOC_000023"	ref_gene_id "ENSSSCG00000004022"	cmp_ref "ENSSSCT00000049529"	class_code "j"	tss_id "TSS35"
1	StringTie	exon	2375223	2375361	.	+	.	transcript_id "MSTRG.24.10"	gene_id "MSTRG.24"	exon_number "1"
1	StringTie	exon	2436565	2436681	.	+	.	transcript_id "MSTRG.24.10"	gene_id "MSTRG.24"	exon_number "2"
1	StringTie	exon	2441933	2442014	.	+	.	transcript_id "MSTRG.24.10"	gene_id "MSTRG.24"	exon_number "3"
1	StringTie	exon	2457746	2457826	.	+	.	transcript_id "MSTRG.24.10"	gene_id "MSTRG.24"	exon_number "4"
1	StringTie	exon	2460606	2460685	.	+	.	transcript_id "MSTRG.24.10"	gene_id "MSTRG.24"	exon_number "5"
1	StringTie	exon	2461656	2461762	.	+	.	transcript_id "MSTRG.24.10"	gene_id "MSTRG.24"	exon_number "6"
1	StringTie	exon	2464309	2464346	.	+	.	transcript_id "MSTRG.24.10"	gene_id "MSTRG.24"	exon_number "7"
1	StringTie	exon	2466670	2466812	.	+	.	transcript_id "MSTRG.24.10"	gene_id "MSTRG.24"	exon_number "8"
1	StringTie	exon	2469879	2469949	.	+	.	transcript_id "MSTRG.24.10"	gene_id "MSTRG.24"	exon_number "9"
1	StringTie	exon	2471569	2471657	.	+	.	transcript_id "MSTRG.24.10"	gene_id "MSTRG.24"	exon_number "10"
1	StringTie	exon	2486445	2486509	.	+	.	transcript_id "MSTRG.24.10"	gene_id "MSTRG.24"	exon_number "11"
1	StringTie	exon	2492456	2492558	.	+	.	transcript_id "MSTRG.24.10"	gene_id "MSTRG.24"	exon_number "12"
1	StringTie	exon	2497080	2497210	.	+	.	transcript_id "MSTRG.24.10"	gene_id "MSTRG.24"	exon_number "13"
1	StringTie	exon	2498651	2498776	.	+	.	transcript_id "MSTRG.24.10"	gene_id "MSTRG.24"	exon_number "14"
1	StringTie	exon	2506525	2506614	.	+	.	transcript_id "MSTRG.24.10"	gene_id "MSTRG.24"	exon_number "15"
1	StringTie	exon	2507250	2507407	.	+	.	transcript_id "MSTRG.24.10"	gene_id "MSTRG.24"	exon_number "16"
1	StringTie	exon	2509098	2509260	.	+	.	transcript_id "MSTRG.24.10"	gene_id "MSTRG.24"	exon_number "17"
1	StringTie	exon	2512509	2512585	.	+	.	transcript_id "MSTRG.24.10"	gene_id "MSTRG.24"	exon_number "18"
1	StringTie	exon	2514526	2514642	.	+	.	transcript_id "MSTRG.24.10"	gene_id "MSTRG.24"	exon_number "19"
1	StringTie	exon	2517941	2518078	.	+	.	transcript_id "MSTRG.24.10"	gene_id "MSTRG.24"	exon_number "20"
1	StringTie	exon	2519631	2521493	.	+	.	transcript_id "MSTRG.24.10"	gene_id "MSTRG.24"	exon_number "21"
1	StringTie	exon	2521515	2522681	.	+	.	transcript_id "MSTRG.24.10"	gene_id "MSTRG.24"	exon_number "22"
1	StringTie	exon	2436062	2436123	.	+	.	transcript_id "ENSSSCT00000052370"	gene_id "MSTRG.24"	exon_number "1"
1	StringTie	exon	2436405	2436681	.	+	.	transcript_id "ENSSSCT00000052370"	gene_id "MSTRG.24"	exon_number "2"
1	StringTie	exon	2441933	2442014	.	+	.	transcript_id "ENSSSCT00000052370"	gene_id "MSTRG.24"	exon_number "3"
1	StringTie	exon	2457746	2457826	.	+	.	transcript_id "ENSSSCT00000052370"	gene_id "MSTRG.24"	exon_number "4"
1	StringTie	exon	2460606	2460685	.	+	.	transcript_id "ENSSSCT00000052370"	gene_id "MSTRG.24"	exon_number "5"
1	StringTie	exon	2461656	2461762	.	+	.	transcript_id "ENSSSCT00000052370"	gene_id "MSTRG.24"	exon_number "6"
1	StringTie	exon	2464309	2464346	.	+	.	transcript_id "ENSSSCT00000052370"	gene_id "MSTRG.24"	exon_number "7"
1	StringTie	exon	2466670	2466812	.	+	.	transcript_id "ENSSSCT00000052370"	gene_id "MSTRG.24"	exon_number "8"
1	StringTie	exon	2469879	2469949	.	+	.	transcript_id "ENSSSCT00000052370"	gene_id "MSTRG.24"	exon_number "9"
1	StringTie	exon	2471569	2471657	.	+	.	transcript_id "ENSSSCT00000052370"	gene_id "MSTRG.24"	exon_number "10"
1	StringTie	exon	2492400	2492558	.	+	.	transcript_id "ENSSSCT00000052370"	gene_id "MSTRG.24"	exon_number "11"
1	StringTie	exon	2497080	2497210	.	+	.	transcript_id "ENSSSCT00000052370"	gene_id "MSTRG.24"	exon_number "12"
1	StringTie	exon	2498651	2498776	.	+	.	transcript_id "ENSSSCT00000052370"	gene_id "MSTRG.24"	exon_number "13"
1	StringTie	exon	2506525	2506614	.	+	.	transcript_id "ENSSSCT00000052370"	gene_id "MSTRG.24"	exon_number "14"
1	StringTie	exon	2507250	2507407	.	+	.	transcript_id "ENSSSCT00000052370"	gene_id "MSTRG.24"	exon_number "15"
1	StringTie	exon	2509125	2509260	.	+	.	transcript_id "ENSSSCT00000052370"	gene_id "MSTRG.24"	exon_number "16"
1	StringTie	exon	2514526	2514642	.	+	.	transcript_id "ENSSSCT00000052370"	gene_id "MSTRG.24"	exon_number "17"
1	StringTie	exon	2517941	2518078	.	+	.	transcript_id "ENSSSCT00000052370"	gene_id "MSTRG.24"	exon_number "18"
1	StringTie	exon	2519631	2522681	.	+	.	transcript_id "ENSSSCT00000052370"	gene_id "MSTRG.24"	exon_number "19"
1	StringTie	exon	2541383	2541699	.	+	.	transcript_id "ENSSSCT00000075149"	gene_id "MSTRG.25"	exon_number "1"
1	StringTie	exon	2551158	2551254	.	+	.	transcript_id "ENSSSCT00000075149"	gene_id "MSTRG.25"	exon_number "2"
1	StringTie	exon	2551897	2552029	.	+	.	transcript_id "ENSSSCT00000075149"	gene_id "MSTRG.25"	exon_number "3"
1	StringTie	exon	2552364	2552858	.	+	.	transcript_id "ENSSSCT00000075149"	gene_id "MSTRG.25"	exon_number "4"
1	StringTie	exon	2541629	2541699	.	+	.	transcript_id "ENSSSCT00000091595"	gene_id "MSTRG.25"	exon_number "1"
1	StringTie	exon	2549198	2549201	.	+	.	transcript_id "ENSSSCT00000091595"	gene_id "MSTRG.25"	exon_number "2"
1	StringTie	exon	2551158	2551254	.	+	.	transcript_id "ENSSSCT00000091595"	gene_id "MSTRG.25"	exon_number "3"
1	StringTie	exon	2551897	2552029	.	+	.	transcript_id "ENSSSCT00000091595"	gene_id "MSTRG.25"	exon_number "4"
1	StringTie	exon	2552364	2552858	.	+	.	transcript_id "ENSSSCT00000091595"	gene_id "MSTRG.25"	exon_number "5"
1	StringTie	exon	2542791	2549201	.	+	.	transcript_id "ENSSSCT00000083136"	gene_id "MSTRG.25"	exon_number "1"
1	StringTie	exon	2551158	2551254	.	+	.	transcript_id "ENSSSCT00000083136"	gene_id "MSTRG.25"	exon_number "2"
1	StringTie	exon	2551897	2552029	.	+	.	transcript_id "ENSSSCT00000083136"	gene_id "MSTRG.25"	exon_number "3"
1	StringTie	exon	2552364	2552858	.	+	.	transcript_id "ENSSSCT00000083136"	gene_id "MSTRG.25"	exon_number "4"
1	StringTie	exon	2576729	2576954	.	+	.	transcript_id "ENSSSCT00000004445"	gene_id "MSTRG.26"	exon_number "1"
1	StringTie	exon	2585689	2585775	.	+	.	transcript_id "ENSSSCT00000004445"	gene_id "MSTRG.26"	exon_number "2"
1	StringTie	exon	2586620	2586702	.	+	.	transcript_id "ENSSSCT00000004445"	gene_id "MSTRG.26"	exon_number "3"
1	StringTie	exon	2587778	2587859	.	+	.	transcript_id "ENSSSCT00000004445"	gene_id "MSTRG.26"	exon_number "4"
1	StringTie	exon	2588779	2588814	.	+	.	transcript_id "ENSSSCT00000004445"	gene_id "MSTRG.26"	exon_number "5"
1	StringTie	exon	2590421	2590479	.	+	.	transcript_id "ENSSSCT00000004445"	gene_id "MSTRG.26"	exon_number "6"
1	StringTie	exon	2591685	2591714	.	+	.	transcript_id "ENSSSCT00000004445"	gene_id "MSTRG.26"	exon_number "7"
1	StringTie	exon	2592993	2593506	.	+	.	transcript_id "ENSSSCT00000004445"	gene_id "MSTRG.26"	exon_number "8"
1	StringTie	exon	2576820	2576954	.	+	.	transcript_id "ENSSSCT00000097509"	gene_id "MSTRG.26"	exon_number "1"
1	StringTie	exon	2585689	2585775	.	+	.	transcript_id "ENSSSCT00000097509"	gene_id "MSTRG.26"	exon_number "2"
1	StringTie	exon	2586620	2586702	.	+	.	transcript_id "ENSSSCT00000097509"	gene_id "MSTRG.26"	exon_number "3"
1	StringTie	exon	2587778	2587859	.	+	.	transcript_id "ENSSSCT00000097509"	gene_id "MSTRG.26"	exon_number "4"
1	StringTie	exon	2590421	2590479	.	+	.	transcript_id "ENSSSCT00000097509"	gene_id "MSTRG.26"	exon_number "5"
1	StringTie	exon	2591685	2591714	.	+	.	transcript_id "ENSSSCT00000097509"	gene_id "MSTRG.26"	exon_number "6"
1	StringTie	exon	2592993	2593506	.	+	.	transcript_id "ENSSSCT00000097509"	gene_id "MSTRG.26"	exon_number "7"
1	ensembl	exon	2594117	2598265	.	+	.	transcript_id "ENSSSCT00000099001"	gene_id "ENSSSCG00000062461"	exon_number "1"
1	ensembl	exon	2717165	2717370	.	+	.	transcript_id "ENSSSCT00000037270"	gene_id "ENSSSCG00000036609"	exon_number "1"
1	ensembl	exon	2717861	2718125	.	+	.	transcript_id "ENSSSCT00000037270"	gene_id "ENSSSCG00000036609"	exon_number "2"
1	ensembl	exon	2719100	2719234	.	+	.	transcript_id "ENSSSCT00000037270"	gene_id "ENSSSCG00000036609"	exon_number "3"
1	ensembl	exon	2719954	2720015	.	+	.	transcript_id "ENSSSCT00000037270"	gene_id "ENSSSCG00000036609"	exon_number "4"
1	ensembl	exon	2720136	2720197	.	+	.	transcript_id "ENSSSCT00000037270"	gene_id "ENSSSCG00000036609"	exon_number "5"
1	ensembl	exon	2721786	2721962	.	+	.	transcript_id "ENSSSCT00000037270"	gene_id "ENSSSCG00000036609"	exon_number "6"
1	ensembl	exon	2722992	2723121	.	+	.	transcript_id "ENSSSCT00000037270"	gene_id "ENSSSCG00000036609"	exon_number "7"
1	ensembl	exon	2724703	2725601	.	+	.	transcript_id "ENSSSCT00000037270"	gene_id "ENSSSCG00000036609"	exon_number "8"
1	ensembl	exon	2717165	2717370	.	+	.	transcript_id "ENSSSCT00000037176"	gene_id "ENSSSCG00000036609"	exon_number "1"
1	ensembl	exon	2717861	2718125	.	+	.	transcript_id "ENSSSCT00000037176"	gene_id "ENSSSCG00000036609"	exon_number "2"
1	ensembl	exon	2719100	2719234	.	+	.	transcript_id "ENSSSCT00000037176"	gene_id "ENSSSCG00000036609"	exon_number "3"
1	ensembl	exon	2719954	2720015	.	+	.	transcript_id "ENSSSCT00000037176"	gene_id "ENSSSCG00000036609"	exon_number "4"
1	ensembl	exon	2720136	2720197	.	+	.	transcript_id "ENSSSCT00000037176"	gene_id "ENSSSCG00000036609"	exon_number "5"
1	ensembl	exon	2722992	2723121	.	+	.	transcript_id "ENSSSCT00000037176"	gene_id "ENSSSCG00000036609"	exon_number "6"
1	ensembl	exon	2724703	2725601	.	+	.	transcript_id "ENSSSCT00000037176"	gene_id "ENSSSCG00000036609"	exon_number "7"
1	ensembl	exon	2816676	2819879	.	+	.	transcript_id "ENSSSCT00000092843"	gene_id "ENSSSCG00000053394"	exon_number "1"
1	StringTie	exon	2829411	2829715	.	+	.	transcript_id "ENSSSCT00000081782"	gene_id "MSTRG.27"	exon_number "1"
1	StringTie	exon	3073443	3073577	.	+	.	transcript_id "ENSSSCT00000081782"	gene_id "MSTRG.27"	exon_number "2"
1	StringTie	exon	3238764	3238892	.	+	.	transcript_id "ENSSSCT00000081782"	gene_id "MSTRG.27"	exon_number "3"
1	StringTie	exon	3285109	3285137	.	+	.	transcript_id "ENSSSCT00000081782"	gene_id "MSTRG.27"	exon_number "4"
1	StringTie	exon	3302132	3302252	.	+	.	transcript_id "ENSSSCT00000081782"	gene_id "MSTRG.27"	exon_number "5"
1	StringTie	exon	3302753	3302802	.	+	.	transcript_id "ENSSSCT00000081782"	gene_id "MSTRG.27"	exon_number "6"
1	StringTie	exon	3314472	3314612	.	+	.	transcript_id "ENSSSCT00000081782"	gene_id "MSTRG.27"	exon_number "7"
1	StringTie	exon	3319774	3319929	.	+	.	transcript_id "ENSSSCT00000081782"	gene_id "MSTRG.27"	exon_number "8"
1	StringTie	exon	3321371	3321421	.	+	.	transcript_id "ENSSSCT00000081782"	gene_id "MSTRG.27"	exon_number "9"
1	StringTie	exon	3322209	3322267	.	+	.	transcript_id "ENSSSCT00000081782"	gene_id "MSTRG.27"	exon_number "10"
1	StringTie	exon	3324413	3324464	.	+	.	transcript_id "ENSSSCT00000081782"	gene_id "MSTRG.27"	exon_number "11"
1	StringTie	exon	3331636	3331778	.	+	.	transcript_id "ENSSSCT00000081782"	gene_id "MSTRG.27"	exon_number "12"
1	StringTie	exon	3334391	3334483	.	+	.	transcript_id "ENSSSCT00000081782"	gene_id "MSTRG.27"	exon_number "13"
1	StringTie	exon	3337271	3337457	.	+	.	transcript_id "ENSSSCT00000081782"	gene_id "MSTRG.27"	exon_number "14"
1	StringTie	exon	3351466	3351608	.	+	.	transcript_id "ENSSSCT00000081782"	gene_id "MSTRG.27"	exon_number "15"
1	StringTie	exon	3353940	3354023	.	+	.	transcript_id "ENSSSCT00000081782"	gene_id "MSTRG.27"	exon_number "16"
1	StringTie	exon	3355459	3355609	.	+	.	transcript_id "ENSSSCT00000081782"	gene_id "MSTRG.27"	exon_number "17"
1	StringTie	exon	3359195	3359350	.	+	.	transcript_id "ENSSSCT00000081782"	gene_id "MSTRG.27"	exon_number "18"
1	StringTie	exon	3368367	3368539	.	+	.	transcript_id "ENSSSCT00000081782"	gene_id "MSTRG.27"	exon_number "19"
1	StringTie	exon	3383387	3383497	.	+	.	transcript_id "ENSSSCT00000081782"	gene_id "MSTRG.27"	exon_number "20"
1	StringTie	exon	3386468	3386548	.	+	.	transcript_id "ENSSSCT00000081782"	gene_id "MSTRG.27"	exon_number "21"
1	StringTie	exon	3389640	3389728	.	+	.	transcript_id "ENSSSCT00000081782"	gene_id "MSTRG.27"	exon_number "22"
1	StringTie	exon	3392541	3392621	.	+	.	transcript_id "ENSSSCT00000081782"	gene_id "MSTRG.27"	exon_number "23"
1	StringTie	exon	3392630	3398448	.	+	.	transcript_id "ENSSSCT00000081782"	gene_id "MSTRG.27"	exon_number "24"
1	StringTie	exon	2829610	2829715	.	+	.	transcript_id "ENSSSCT00000004453"	gene_id "MSTRG.27"	exon_number "1"
1	StringTie	exon	3238764	3238892	.	+	.	transcript_id "ENSSSCT00000004453"	gene_id "MSTRG.27"	exon_number "2"
1	StringTie	exon	3285109	3285137	.	+	.	transcript_id "ENSSSCT00000004453"	gene_id "MSTRG.27"	exon_number "3"
1	StringTie	exon	3302132	3302252	.	+	.	transcript_id "ENSSSCT00000004453"	gene_id "MSTRG.27"	exon_number "4"
1	StringTie	exon	3302753	3302802	.	+	.	transcript_id "ENSSSCT00000004453"	gene_id "MSTRG.27"	exon_number "5"
1	StringTie	exon	3314472	3314612	.	+	.	transcript_id "ENSSSCT00000004453"	gene_id "MSTRG.27"	exon_number "6"
1	StringTie	exon	3319774	3319929	.	+	.	transcript_id "ENSSSCT00000004453"	gene_id "MSTRG.27"	exon_number "7"
1	StringTie	exon	3321371	3321421	.	+	.	transcript_id "ENSSSCT00000004453"	gene_id "MSTRG.27"	exon_number "8"
1	StringTie	exon	3322209	3322267	.	+	.	transcript_id "ENSSSCT00000004453"	gene_id "MSTRG.27"	exon_number "9"
1	StringTie	exon	3324413	3324464	.	+	.	transcript_id "ENSSSCT00000004453"	gene_id "MSTRG.27"	exon_number "10"
1	StringTie	exon	3331636	3331778	.	+	.	transcript_id "ENSSSCT00000004453"	gene_id "MSTRG.27"	exon_number "11"
1	StringTie	exon	3334391	3334483	.	+	.	transcript_id "ENSSSCT00000004453"	gene_id "MSTRG.27"	exon_number "12"
1	StringTie	exon	3337271	3337457	.	+	.	transcript_id "ENSSSCT00000004453"	gene_id "MSTRG.27"	exon_number "13"
1	StringTie	exon	3351466	3351608	.	+	.	transcript_id "ENSSSCT00000004453"	gene_id "MSTRG.27"	exon_number "14"
1	StringTie	exon	3353940	3354023	.	+	.	transcript_id "ENSSSCT00000004453"	gene_id "MSTRG.27"	exon_number "15"
1	StringTie	exon	3355459	3355609	.	+	.	transcript_id "ENSSSCT00000004453"	gene_id "MSTRG.27"	exon_number "16"
1	StringTie	exon	3359195	3359350	.	+	.	transcript_id "ENSSSCT00000004453"	gene_id "MSTRG.27"	exon_number "17"
1	StringTie	exon	3368367	3368539	.	+	.	transcript_id "ENSSSCT00000004453"	gene_id "MSTRG.27"	exon_number "18"
1	StringTie	exon	3383387	3383497	.	+	.	transcript_id "ENSSSCT00000004453"	gene_id "MSTRG.27"	exon_number "19"
1	StringTie	exon	3386468	3386548	.	+	.	transcript_id "ENSSSCT00000004453"	gene_id "MSTRG.27"	exon_number "20"
1	StringTie	exon	3389640	3389728	.	+	.	transcript_id "ENSSSCT00000004453"	gene_id "MSTRG.27"	exon_number "21"
1	StringTie	exon	3392541	3392621	.	+	.	transcript_id "ENSSSCT00000004453"	gene_id "MSTRG.27"	exon_number "22"
1	StringTie	exon	3392630	3398448	.	+	.	transcript_id "ENSSSCT00000004453"	gene_id "MSTRG.27"	exon_number "23"
1	StringTie	exon	3120024	3121132	.	+	.	transcript_id "ENSSSCT00000041923"	gene_id "MSTRG.27"	exon_number "1"
1	StringTie	exon	3238764	3238892	.	+	.	transcript_id "ENSSSCT00000041923"	gene_id "MSTRG.27"	exon_number "2"
1	StringTie	exon	3285109	3285137	.	+	.	transcript_id "ENSSSCT00000041923"	gene_id "MSTRG.27"	exon_number "3"
1	StringTie	exon	3302132	3302252	.	+	.	transcript_id "ENSSSCT00000041923"	gene_id "MSTRG.27"	exon_number "4"
1	StringTie	exon	3302753	3302802	.	+	.	transcript_id "ENSSSCT00000041923"	gene_id "MSTRG.27"	exon_number "5"
1	StringTie	exon	3314472	3314612	.	+	.	transcript_id "ENSSSCT00000041923"	gene_id "MSTRG.27"	exon_number "6"
1	StringTie	exon	3319774	3319929	.	+	.	transcript_id "ENSSSCT00000041923"	gene_id "MSTRG.27"	exon_number "7"
1	StringTie	exon	3321371	3321421	.	+	.	transcript_id "ENSSSCT00000041923"	gene_id "MSTRG.27"	exon_number "8"
1	StringTie	exon	3322209	3322267	.	+	.	transcript_id "ENSSSCT00000041923"	gene_id "MSTRG.27"	exon_number "9"
1	StringTie	exon	3324413	3324464	.	+	.	transcript_id "ENSSSCT00000041923"	gene_id "MSTRG.27"	exon_number "10"
1	StringTie	exon	3331636	3331778	.	+	.	transcript_id "ENSSSCT00000041923"	gene_id "MSTRG.27"	exon_number "11"
1	StringTie	exon	3334391	3334483	.	+	.	transcript_id "ENSSSCT00000041923"	gene_id "MSTRG.27"	exon_number "12"
1	StringTie	exon	3337271	3337457	.	+	.	transcript_id "ENSSSCT00000041923"	gene_id "MSTRG.27"	exon_number "13"
1	StringTie	exon	3351466	3351608	.	+	.	transcript_id "ENSSSCT00000041923"	gene_id "MSTRG.27"	exon_number "14"
1	StringTie	exon	3353940	3354023	.	+	.	transcript_id "ENSSSCT00000041923"	gene_id "MSTRG.27"	exon_number "15"
1	StringTie	exon	3355459	3355609	.	+	.	transcript_id "ENSSSCT00000041923"	gene_id "MSTRG.27"	exon_number "16"
1	StringTie	exon	3359195	3359350	.	+	.	transcript_id "ENSSSCT00000041923"	gene_id "MSTRG.27"	exon_number "17"
1	StringTie	exon	3368367	3368539	.	+	.	transcript_id "ENSSSCT00000041923"	gene_id "MSTRG.27"	exon_number "18"
1	StringTie	exon	3383387	3383497	.	+	.	transcript_id "ENSSSCT00000041923"	gene_id "MSTRG.27"	exon_number "19"
1	StringTie	exon	3386468	3386548	.	+	.	transcript_id "ENSSSCT00000041923"	gene_id "MSTRG.27"	exon_number "20"
1	StringTie	exon	3389640	3389728	.	+	.	transcript_id "ENSSSCT00000041923"	gene_id "MSTRG.27"	exon_number "21"
1	StringTie	exon	3392541	3392621	.	+	.	transcript_id "ENSSSCT00000041923"	gene_id "MSTRG.27"	exon_number "22"
1	StringTie	exon	3392630	3398448	.	+	.	transcript_id "ENSSSCT00000041923"	gene_id "MSTRG.27"	exon_number "23"
1	StringTie	transcript	3120907	3398448	.	+	.	transcript_id "MSTRG.27.4"	gene_id "MSTRG.27"	gene_name "PDE10A"	xloc "XLOC_000029"	ref_gene_id "ENSSSCG00000004027"	cmp_ref "ENSSSCT00000041923"	class_code "m"	tss_id "TSS47"
1	StringTie	exon	3120907	3121132	.	+	.	transcript_id "MSTRG.27.4"	gene_id "MSTRG.27"	exon_number "1"
1	StringTie	exon	3238764	3238892	.	+	.	transcript_id "MSTRG.27.4"	gene_id "MSTRG.27"	exon_number "2"
1	StringTie	exon	3285109	3285137	.	+	.	transcript_id "MSTRG.27.4"	gene_id "MSTRG.27"	exon_number "3"
1	StringTie	exon	3302132	3302252	.	+	.	transcript_id "MSTRG.27.4"	gene_id "MSTRG.27"	exon_number "4"
1	StringTie	exon	3302753	3302802	.	+	.	transcript_id "MSTRG.27.4"	gene_id "MSTRG.27"	exon_number "5"
1	StringTie	exon	3314472	3314612	.	+	.	transcript_id "MSTRG.27.4"	gene_id "MSTRG.27"	exon_number "6"
1	StringTie	exon	3319774	3319929	.	+	.	transcript_id "MSTRG.27.4"	gene_id "MSTRG.27"	exon_number "7"
1	StringTie	exon	3321371	3321421	.	+	.	transcript_id "MSTRG.27.4"	gene_id "MSTRG.27"	exon_number "8"
1	StringTie	exon	3322209	3322267	.	+	.	transcript_id "MSTRG.27.4"	gene_id "MSTRG.27"	exon_number "9"
1	StringTie	exon	3324413	3324464	.	+	.	transcript_id "MSTRG.27.4"	gene_id "MSTRG.27"	exon_number "10"
1	StringTie	exon	3331636	3331778	.	+	.	transcript_id "MSTRG.27.4"	gene_id "MSTRG.27"	exon_number "11"
1	StringTie	exon	3334391	3334483	.	+	.	transcript_id "MSTRG.27.4"	gene_id "MSTRG.27"	exon_number "12"
1	StringTie	exon	3337271	3337457	.	+	.	transcript_id "MSTRG.27.4"	gene_id "MSTRG.27"	exon_number "13"
1	StringTie	exon	3351466	3351608	.	+	.	transcript_id "MSTRG.27.4"	gene_id "MSTRG.27"	exon_number "14"
1	StringTie	exon	3353940	3354023	.	+	.	transcript_id "MSTRG.27.4"	gene_id "MSTRG.27"	exon_number "15"
1	StringTie	exon	3355459	3355609	.	+	.	transcript_id "MSTRG.27.4"	gene_id "MSTRG.27"	exon_number "16"
1	StringTie	exon	3359195	3359350	.	+	.	transcript_id "MSTRG.27.4"	gene_id "MSTRG.27"	exon_number "17"
1	StringTie	exon	3368367	3368539	.	+	.	transcript_id "MSTRG.27.4"	gene_id "MSTRG.27"	exon_number "18"
1	StringTie	exon	3383387	3383497	.	+	.	transcript_id "MSTRG.27.4"	gene_id "MSTRG.27"	exon_number "19"
1	StringTie	exon	3386468	3386548	.	+	.	transcript_id "MSTRG.27.4"	gene_id "MSTRG.27"	exon_number "20"
1	StringTie	exon	3389640	3389728	.	+	.	transcript_id "MSTRG.27.4"	gene_id "MSTRG.27"	exon_number "21"
1	StringTie	exon	3392541	3398448	.	+	.	transcript_id "MSTRG.27.4"	gene_id "MSTRG.27"	exon_number "22"
1	StringTie	exon	3121719	3121987	.	+	.	transcript_id "ENSSSCT00000071222"	gene_id "MSTRG.27"	exon_number "1"
1	StringTie	exon	3238764	3238892	.	+	.	transcript_id "ENSSSCT00000071222"	gene_id "MSTRG.27"	exon_number "2"
1	StringTie	exon	3285109	3285137	.	+	.	transcript_id "ENSSSCT00000071222"	gene_id "MSTRG.27"	exon_number "3"
1	StringTie	exon	3302132	3302252	.	+	.	transcript_id "ENSSSCT00000071222"	gene_id "MSTRG.27"	exon_number "4"
1	StringTie	exon	3302753	3302802	.	+	.	transcript_id "ENSSSCT00000071222"	gene_id "MSTRG.27"	exon_number "5"
1	StringTie	exon	3314472	3314612	.	+	.	transcript_id "ENSSSCT00000071222"	gene_id "MSTRG.27"	exon_number "6"
1	StringTie	exon	3319774	3319929	.	+	.	transcript_id "ENSSSCT00000071222"	gene_id "MSTRG.27"	exon_number "7"
1	StringTie	exon	3321371	3321421	.	+	.	transcript_id "ENSSSCT00000071222"	gene_id "MSTRG.27"	exon_number "8"
1	StringTie	exon	3322209	3322267	.	+	.	transcript_id "ENSSSCT00000071222"	gene_id "MSTRG.27"	exon_number "9"
1	StringTie	exon	3324413	3324464	.	+	.	transcript_id "ENSSSCT00000071222"	gene_id "MSTRG.27"	exon_number "10"
1	StringTie	exon	3331636	3331778	.	+	.	transcript_id "ENSSSCT00000071222"	gene_id "MSTRG.27"	exon_number "11"
1	StringTie	exon	3334391	3334483	.	+	.	transcript_id "ENSSSCT00000071222"	gene_id "MSTRG.27"	exon_number "12"
1	StringTie	exon	3337271	3337457	.	+	.	transcript_id "ENSSSCT00000071222"	gene_id "MSTRG.27"	exon_number "13"
1	StringTie	exon	3351466	3351608	.	+	.	transcript_id "ENSSSCT00000071222"	gene_id "MSTRG.27"	exon_number "14"
1	StringTie	exon	3353940	3354023	.	+	.	transcript_id "ENSSSCT00000071222"	gene_id "MSTRG.27"	exon_number "15"
1	StringTie	exon	3355459	3355609	.	+	.	transcript_id "ENSSSCT00000071222"	gene_id "MSTRG.27"	exon_number "16"
1	StringTie	exon	3359195	3359350	.	+	.	transcript_id "ENSSSCT00000071222"	gene_id "MSTRG.27"	exon_number "17"
1	StringTie	exon	3368367	3368539	.	+	.	transcript_id "ENSSSCT00000071222"	gene_id "MSTRG.27"	exon_number "18"
1	StringTie	exon	3383387	3383497	.	+	.	transcript_id "ENSSSCT00000071222"	gene_id "MSTRG.27"	exon_number "19"
1	StringTie	exon	3386468	3386548	.	+	.	transcript_id "ENSSSCT00000071222"	gene_id "MSTRG.27"	exon_number "20"
1	StringTie	exon	3389640	3389728	.	+	.	transcript_id "ENSSSCT00000071222"	gene_id "MSTRG.27"	exon_number "21"
1	StringTie	exon	3392541	3392621	.	+	.	transcript_id "ENSSSCT00000071222"	gene_id "MSTRG.27"	exon_number "22"
1	StringTie	exon	3392630	3398448	.	+	.	transcript_id "ENSSSCT00000071222"	gene_id "MSTRG.27"	exon_number "23"
1	StringTie	exon	2893742	2893818	.	+	.	transcript_id "ENSSSCT00000051543"	gene_id "MSTRG.28"	exon_number "1"
1	StringTie	exon	3065680	3065779	.	+	.	transcript_id "ENSSSCT00000021249"	gene_id "MSTRG.32"	exon_number "1"
1	ensembl	exon	3529105	3535358	.	+	.	transcript_id "ENSSSCT00000101240"	gene_id "ENSSSCG00000059287"	exon_number "1"
1	StringTie	transcript	4784311	4822332	.	+	.	transcript_id "MSTRG.35.1"	gene_id "MSTRG.35"	xloc "XLOC_000033"	cmp_ref "ENSSSCT00000056118"	class_code "i"	cmp_ref_gene "QKI"	tss_id "TSS52"
1	StringTie	exon	4784311	4786759	.	+	.	transcript_id "MSTRG.35.1"	gene_id "MSTRG.35"	exon_number "1"
1	StringTie	exon	4809727	4822332	.	+	.	transcript_id "MSTRG.35.1"	gene_id "MSTRG.35"	exon_number "2"
1	StringTie	transcript	4786987	4822332	.	+	.	transcript_id "MSTRG.35.2"	gene_id "MSTRG.35"	xloc "XLOC_000033"	cmp_ref "ENSSSCT00000056118"	class_code "i"	cmp_ref_gene "QKI"	tss_id "TSS53"
1	StringTie	exon	4786987	4810726	.	+	.	transcript_id "MSTRG.35.2"	gene_id "MSTRG.35"	exon_number "1"
1	StringTie	exon	4814117	4822332	.	+	.	transcript_id "MSTRG.35.2"	gene_id "MSTRG.35"	exon_number "2"
1	StringTie	transcript	4794763	4809726	.	+	.	transcript_id "MSTRG.35.3"	gene_id "MSTRG.35"	xloc "XLOC_000033"	cmp_ref "ENSSSCT00000056118"	class_code "i"	cmp_ref_gene "QKI"	tss_id "TSS54"
1	StringTie	exon	4794763	4795874	.	+	.	transcript_id "MSTRG.35.3"	gene_id "MSTRG.35"	exon_number "1"
1	StringTie	exon	4796672	4809726	.	+	.	transcript_id "MSTRG.35.3"	gene_id "MSTRG.35"	exon_number "2"
1	StringTie	transcript	4851552	4867358	.	+	.	transcript_id "MSTRG.36.1"	gene_id "MSTRG.36"	xloc "XLOC_000034"	cmp_ref "ENSSSCT00000056118"	class_code "i"	cmp_ref_gene "QKI"	tss_id "TSS55"
1	StringTie	exon	4851552	4852039	.	+	.	transcript_id "MSTRG.36.1"	gene_id "MSTRG.36"	exon_number "1"
1	StringTie	exon	4867345	4867358	.	+	.	transcript_id "MSTRG.36.1"	gene_id "MSTRG.36"	exon_number "2"
1	StringTie	exon	4888334	4896324	.	+	.	transcript_id "ENSSSCT00000093190"	gene_id "MSTRG.38"	exon_number "1"
1	ensembl	exon	4924359	4929091	.	+	.	transcript_id "ENSSSCT00000084453"	gene_id "ENSSSCG00000058194"	exon_number "1"
1	ensembl	exon	4946953	4950303	.	+	.	transcript_id "ENSSSCT00000098110"	gene_id "ENSSSCG00000053277"	exon_number "1"
1	ensembl	exon	4950402	4952948	.	+	.	transcript_id "ENSSSCT00000098110"	gene_id "ENSSSCG00000053277"	exon_number "2"
1	ensembl	exon	4953018	4953201	.	+	.	transcript_id "ENSSSCT00000098110"	gene_id "ENSSSCG00000053277"	exon_number "3"
1	ensembl	exon	5348804	5349385	.	+	.	transcript_id "ENSSSCT00000067430"	gene_id "ENSSSCG00000047165"	exon_number "1"
1	ensembl	exon	5349449	5354009	.	+	.	transcript_id "ENSSSCT00000067430"	gene_id "ENSSSCG00000047165"	exon_number "2"
1	ensembl	exon	5465312	5465517	.	+	.	transcript_id "ENSSSCT00000075359"	gene_id "ENSSSCG00000004032"	exon_number "1"
1	ensembl	exon	5698510	5698673	.	+	.	transcript_id "ENSSSCT00000075359"	gene_id "ENSSSCG00000004032"	exon_number "2"
1	ensembl	exon	5858870	5859098	.	+	.	transcript_id "ENSSSCT00000075359"	gene_id "ENSSSCG00000004032"	exon_number "3"
1	ensembl	exon	5922521	5922642	.	+	.	transcript_id "ENSSSCT00000075359"	gene_id "ENSSSCG00000004032"	exon_number "4"
1	ensembl	exon	6138012	6138127	.	+	.	transcript_id "ENSSSCT00000075359"	gene_id "ENSSSCG00000004032"	exon_number "5"
1	ensembl	exon	6291153	6291289	.	+	.	transcript_id "ENSSSCT00000075359"	gene_id "ENSSSCG00000004032"	exon_number "6"
1	ensembl	exon	6511282	6511343	.	+	.	transcript_id "ENSSSCT00000075359"	gene_id "ENSSSCG00000004032"	exon_number "7"
1	ensembl	exon	6525103	6525252	.	+	.	transcript_id "ENSSSCT00000075359"	gene_id "ENSSSCG00000004032"	exon_number "8"
1	ensembl	exon	6692615	6692698	.	+	.	transcript_id "ENSSSCT00000075359"	gene_id "ENSSSCG00000004032"	exon_number "9"
1	ensembl	exon	6724333	6724450	.	+	.	transcript_id "ENSSSCT00000075359"	gene_id "ENSSSCG00000004032"	exon_number "10"
1	ensembl	exon	6729734	6730872	.	+	.	transcript_id "ENSSSCT00000075359"	gene_id "ENSSSCG00000004032"	exon_number "11"
1	ensembl	exon	5465312	5465517	.	+	.	transcript_id "ENSSSCT00000070113"	gene_id "ENSSSCG00000004032"	exon_number "1"
1	ensembl	exon	5698510	5698673	.	+	.	transcript_id "ENSSSCT00000070113"	gene_id "ENSSSCG00000004032"	exon_number "2"
1	ensembl	exon	5858870	5859098	.	+	.	transcript_id "ENSSSCT00000070113"	gene_id "ENSSSCG00000004032"	exon_number "3"
1	ensembl	exon	5922521	5922642	.	+	.	transcript_id "ENSSSCT00000070113"	gene_id "ENSSSCG00000004032"	exon_number "4"
1	ensembl	exon	6068632	6068715	.	+	.	transcript_id "ENSSSCT00000070113"	gene_id "ENSSSCG00000004032"	exon_number "5"
1	ensembl	exon	6138012	6138127	.	+	.	transcript_id "ENSSSCT00000070113"	gene_id "ENSSSCG00000004032"	exon_number "6"
1	ensembl	exon	6291153	6291289	.	+	.	transcript_id "ENSSSCT00000070113"	gene_id "ENSSSCG00000004032"	exon_number "7"
1	ensembl	exon	6511282	6511343	.	+	.	transcript_id "ENSSSCT00000070113"	gene_id "ENSSSCG00000004032"	exon_number "8"
1	ensembl	exon	6525103	6525252	.	+	.	transcript_id "ENSSSCT00000070113"	gene_id "ENSSSCG00000004032"	exon_number "9"
1	ensembl	exon	6692615	6692698	.	+	.	transcript_id "ENSSSCT00000070113"	gene_id "ENSSSCG00000004032"	exon_number "10"
1	ensembl	exon	6724333	6724450	.	+	.	transcript_id "ENSSSCT00000070113"	gene_id "ENSSSCG00000004032"	exon_number "11"
1	ensembl	exon	6729734	6730872	.	+	.	transcript_id "ENSSSCT00000070113"	gene_id "ENSSSCG00000004032"	exon_number "12"
1	ensembl	exon	5465312	5465517	.	+	.	transcript_id "ENSSSCT00000069514"	gene_id "ENSSSCG00000004032"	exon_number "1"
1	ensembl	exon	5698510	5698673	.	+	.	transcript_id "ENSSSCT00000069514"	gene_id "ENSSSCG00000004032"	exon_number "2"
1	ensembl	exon	6138012	6138127	.	+	.	transcript_id "ENSSSCT00000069514"	gene_id "ENSSSCG00000004032"	exon_number "3"
1	ensembl	exon	6291153	6291289	.	+	.	transcript_id "ENSSSCT00000069514"	gene_id "ENSSSCG00000004032"	exon_number "4"
1	ensembl	exon	6511282	6511343	.	+	.	transcript_id "ENSSSCT00000069514"	gene_id "ENSSSCG00000004032"	exon_number "5"
1	ensembl	exon	6525103	6525252	.	+	.	transcript_id "ENSSSCT00000069514"	gene_id "ENSSSCG00000004032"	exon_number "6"
1	ensembl	exon	6692615	6692698	.	+	.	transcript_id "ENSSSCT00000069514"	gene_id "ENSSSCG00000004032"	exon_number "7"
1	ensembl	exon	6724333	6724450	.	+	.	transcript_id "ENSSSCT00000069514"	gene_id "ENSSSCG00000004032"	exon_number "8"
1	ensembl	exon	6729734	6730872	.	+	.	transcript_id "ENSSSCT00000069514"	gene_id "ENSSSCG00000004032"	exon_number "9"
1	ensembl	exon	5698506	5698673	.	+	.	transcript_id "ENSSSCT00000004459"	gene_id "ENSSSCG00000004032"	exon_number "1"
1	ensembl	exon	5858870	5859098	.	+	.	transcript_id "ENSSSCT00000004459"	gene_id "ENSSSCG00000004032"	exon_number "2"
1	ensembl	exon	5922524	5922642	.	+	.	transcript_id "ENSSSCT00000004459"	gene_id "ENSSSCG00000004032"	exon_number "3"
1	ensembl	exon	6068632	6068715	.	+	.	transcript_id "ENSSSCT00000004459"	gene_id "ENSSSCG00000004032"	exon_number "4"
1	ensembl	exon	6138012	6138127	.	+	.	transcript_id "ENSSSCT00000004459"	gene_id "ENSSSCG00000004032"	exon_number "5"
1	ensembl	exon	6291153	6291289	.	+	.	transcript_id "ENSSSCT00000004459"	gene_id "ENSSSCG00000004032"	exon_number "6"
1	ensembl	exon	6511282	6511343	.	+	.	transcript_id "ENSSSCT00000004459"	gene_id "ENSSSCG00000004032"	exon_number "7"
1	ensembl	exon	6692615	6692698	.	+	.	transcript_id "ENSSSCT00000004459"	gene_id "ENSSSCG00000004032"	exon_number "8"
1	ensembl	exon	6724333	6724450	.	+	.	transcript_id "ENSSSCT00000004459"	gene_id "ENSSSCG00000004032"	exon_number "9"
1	ensembl	exon	6729734	6730872	.	+	.	transcript_id "ENSSSCT00000004459"	gene_id "ENSSSCG00000004032"	exon_number "10"
1	ensembl	exon	6732360	6735659	.	+	.	transcript_id "ENSSSCT00000101787"	gene_id "ENSSSCG00000059587"	exon_number "1"
1	ensembl	exon	6746807	6746812	.	+	.	transcript_id "ENSSSCT00000091901"	gene_id "ENSSSCG00000053549"	exon_number "1"
1	ensembl	exon	6747252	6747800	.	+	.	transcript_id "ENSSSCT00000091901"	gene_id "ENSSSCG00000053549"	exon_number "2"
1	StringTie	exon	6772417	6772688	.	+	.	transcript_id "ENSSSCT00000094497"	gene_id "MSTRG.40"	exon_number "1"
1	StringTie	exon	6807715	6807979	.	+	.	transcript_id "ENSSSCT00000094497"	gene_id "MSTRG.40"	exon_number "2"
1	StringTie	exon	6872713	6872874	.	+	.	transcript_id "ENSSSCT00000094497"	gene_id "MSTRG.40"	exon_number "3"
1	StringTie	exon	6873188	6873341	.	+	.	transcript_id "ENSSSCT00000094497"	gene_id "MSTRG.40"	exon_number "4"
1	StringTie	exon	6876096	6876198	.	+	.	transcript_id "ENSSSCT00000094497"	gene_id "MSTRG.40"	exon_number "5"
1	StringTie	exon	6772478	6772688	.	+	.	transcript_id "ENSSSCT00000092483"	gene_id "MSTRG.40"	exon_number "1"
1	StringTie	exon	6807715	6807979	.	+	.	transcript_id "ENSSSCT00000092483"	gene_id "MSTRG.40"	exon_number "2"
1	StringTie	exon	6864827	6865087	.	+	.	transcript_id "ENSSSCT00000092483"	gene_id "MSTRG.40"	exon_number "3"
1	StringTie	exon	6772478	6772688	.	+	.	transcript_id "ENSSSCT00000004461"	gene_id "MSTRG.40"	exon_number "1"
1	StringTie	exon	6807715	6807979	.	+	.	transcript_id "ENSSSCT00000004461"	gene_id "MSTRG.40"	exon_number "2"
1	StringTie	exon	6864827	6864996	.	+	.	transcript_id "ENSSSCT00000004461"	gene_id "MSTRG.40"	exon_number "3"
1	StringTie	exon	6872713	6872874	.	+	.	transcript_id "ENSSSCT00000004461"	gene_id "MSTRG.40"	exon_number "4"
1	StringTie	exon	6873188	6873341	.	+	.	transcript_id "ENSSSCT00000004461"	gene_id "MSTRG.40"	exon_number "5"
1	StringTie	exon	6876096	6876198	.	+	.	transcript_id "ENSSSCT00000004461"	gene_id "MSTRG.40"	exon_number "6"
1	StringTie	exon	6878283	6878358	.	+	.	transcript_id "ENSSSCT00000004461"	gene_id "MSTRG.40"	exon_number "7"
1	StringTie	exon	6880547	6880745	.	+	.	transcript_id "ENSSSCT00000004461"	gene_id "MSTRG.40"	exon_number "8"
1	StringTie	exon	6883019	6883651	.	+	.	transcript_id "ENSSSCT00000004461"	gene_id "MSTRG.40"	exon_number "9"
1	StringTie	transcript	6772478	6887713	.	+	.	transcript_id "MSTRG.40.2"	gene_id "MSTRG.40"	gene_name "ENSSSCG00000063447"	xloc "XLOC_000042"	ref_gene_id "ENSSSCG00000063447"	cmp_ref "ENSSSCT00000093793"	class_code "k"	tss_id "TSS64"
1	StringTie	exon	6772478	6772564	.	+	.	transcript_id "MSTRG.40.2"	gene_id "MSTRG.40"	exon_number "1"
1	StringTie	exon	6807715	6807979	.	+	.	transcript_id "MSTRG.40.2"	gene_id "MSTRG.40"	exon_number "2"
1	StringTie	exon	6864827	6864996	.	+	.	transcript_id "MSTRG.40.2"	gene_id "MSTRG.40"	exon_number "3"
1	StringTie	exon	6872713	6872874	.	+	.	transcript_id "MSTRG.40.2"	gene_id "MSTRG.40"	exon_number "4"
1	StringTie	exon	6873188	6873341	.	+	.	transcript_id "MSTRG.40.2"	gene_id "MSTRG.40"	exon_number "5"
1	StringTie	exon	6876096	6876198	.	+	.	transcript_id "MSTRG.40.2"	gene_id "MSTRG.40"	exon_number "6"
1	StringTie	exon	6878283	6878358	.	+	.	transcript_id "MSTRG.40.2"	gene_id "MSTRG.40"	exon_number "7"
1	StringTie	exon	6880547	6880745	.	+	.	transcript_id "MSTRG.40.2"	gene_id "MSTRG.40"	exon_number "8"
1	StringTie	exon	6883019	6887713	.	+	.	transcript_id "MSTRG.40.2"	gene_id "MSTRG.40"	exon_number "9"
1	StringTie	exon	6883652	6887713	.	+	.	transcript_id "ENSSSCT00000093793"	gene_id "MSTRG.40"	exon_number "1"
1	StringTie	exon	7061192	7061285	.	+	.	transcript_id "ENSSSCT00000055744"	gene_id "MSTRG.44"	exon_number "1"
1	StringTie	exon	7067126	7067261	.	+	.	transcript_id "ENSSSCT00000055744"	gene_id "MSTRG.44"	exon_number "2"
1	StringTie	exon	7068605	7068711	.	+	.	transcript_id "ENSSSCT00000055744"	gene_id "MSTRG.44"	exon_number "3"
1	StringTie	exon	7073512	7073626	.	+	.	transcript_id "ENSSSCT00000055744"	gene_id "MSTRG.44"	exon_number "4"
1	StringTie	exon	7075218	7075357	.	+	.	transcript_id "ENSSSCT00000055744"	gene_id "MSTRG.44"	exon_number "5"
1	StringTie	exon	7077133	7077253	.	+	.	transcript_id "ENSSSCT00000055744"	gene_id "MSTRG.44"	exon_number "6"
1	StringTie	exon	7079658	7079776	.	+	.	transcript_id "ENSSSCT00000055744"	gene_id "MSTRG.44"	exon_number "7"
1	StringTie	exon	7080901	7081063	.	+	.	transcript_id "ENSSSCT00000055744"	gene_id "MSTRG.44"	exon_number "8"
1	StringTie	exon	7081951	7082096	.	+	.	transcript_id "ENSSSCT00000055744"	gene_id "MSTRG.44"	exon_number "9"
1	StringTie	exon	7085552	7085711	.	+	.	transcript_id "ENSSSCT00000055744"	gene_id "MSTRG.44"	exon_number "10"
1	StringTie	exon	7091592	7091770	.	+	.	transcript_id "ENSSSCT00000055744"	gene_id "MSTRG.44"	exon_number "11"
1	StringTie	exon	7093463	7093611	.	+	.	transcript_id "ENSSSCT00000055744"	gene_id "MSTRG.44"	exon_number "12"
1	StringTie	exon	7094713	7094806	.	+	.	transcript_id "ENSSSCT00000055744"	gene_id "MSTRG.44"	exon_number "13"
1	StringTie	exon	7097918	7098038	.	+	.	transcript_id "ENSSSCT00000055744"	gene_id "MSTRG.44"	exon_number "14"
1	StringTie	exon	7099877	7099951	.	+	.	transcript_id "ENSSSCT00000055744"	gene_id "MSTRG.44"	exon_number "15"
1	StringTie	exon	7100529	7100669	.	+	.	transcript_id "ENSSSCT00000055744"	gene_id "MSTRG.44"	exon_number "16"
1	StringTie	exon	7102797	7102903	.	+	.	transcript_id "ENSSSCT00000055744"	gene_id "MSTRG.44"	exon_number "17"
1	StringTie	exon	7108364	7108509	.	+	.	transcript_id "ENSSSCT00000055744"	gene_id "MSTRG.44"	exon_number "18"
1	StringTie	exon	7109117	7110555	.	+	.	transcript_id "ENSSSCT00000055744"	gene_id "MSTRG.44"	exon_number "19"
1	StringTie	exon	7062396	7062508	.	+	.	transcript_id "ENSSSCT00000067197"	gene_id "MSTRG.44"	exon_number "1"
1	StringTie	exon	7067126	7067261	.	+	.	transcript_id "ENSSSCT00000067197"	gene_id "MSTRG.44"	exon_number "2"
1	StringTie	exon	7068605	7068711	.	+	.	transcript_id "ENSSSCT00000067197"	gene_id "MSTRG.44"	exon_number "3"
1	StringTie	exon	7073512	7073626	.	+	.	transcript_id "ENSSSCT00000067197"	gene_id "MSTRG.44"	exon_number "4"
1	StringTie	exon	7075218	7075357	.	+	.	transcript_id "ENSSSCT00000067197"	gene_id "MSTRG.44"	exon_number "5"
1	StringTie	exon	7077133	7077253	.	+	.	transcript_id "ENSSSCT00000067197"	gene_id "MSTRG.44"	exon_number "6"
1	StringTie	exon	7079658	7079776	.	+	.	transcript_id "ENSSSCT00000067197"	gene_id "MSTRG.44"	exon_number "7"
1	StringTie	exon	7080901	7081063	.	+	.	transcript_id "ENSSSCT00000067197"	gene_id "MSTRG.44"	exon_number "8"
1	StringTie	exon	7081951	7082096	.	+	.	transcript_id "ENSSSCT00000067197"	gene_id "MSTRG.44"	exon_number "9"
1	StringTie	exon	7085552	7085711	.	+	.	transcript_id "ENSSSCT00000067197"	gene_id "MSTRG.44"	exon_number "10"
1	StringTie	exon	7091592	7091770	.	+	.	transcript_id "ENSSSCT00000067197"	gene_id "MSTRG.44"	exon_number "11"
1	StringTie	exon	7093463	7093611	.	+	.	transcript_id "ENSSSCT00000067197"	gene_id "MSTRG.44"	exon_number "12"
1	StringTie	exon	7094713	7094806	.	+	.	transcript_id "ENSSSCT00000067197"	gene_id "MSTRG.44"	exon_number "13"
1	StringTie	exon	7096287	7097295	.	+	.	transcript_id "ENSSSCT00000067197"	gene_id "MSTRG.44"	exon_number "14"
1	StringTie	exon	7062397	7062508	.	+	.	transcript_id "ENSSSCT00000004466"	gene_id "MSTRG.44"	exon_number "1"
1	StringTie	exon	7067126	7067261	.	+	.	transcript_id "ENSSSCT00000004466"	gene_id "MSTRG.44"	exon_number "2"
1	StringTie	exon	7068605	7068711	.	+	.	transcript_id "ENSSSCT00000004466"	gene_id "MSTRG.44"	exon_number "3"
1	StringTie	exon	7073512	7073626	.	+	.	transcript_id "ENSSSCT00000004466"	gene_id "MSTRG.44"	exon_number "4"
1	StringTie	exon	7075218	7075357	.	+	.	transcript_id "ENSSSCT00000004466"	gene_id "MSTRG.44"	exon_number "5"
1	StringTie	exon	7077133	7077253	.	+	.	transcript_id "ENSSSCT00000004466"	gene_id "MSTRG.44"	exon_number "6"
1	StringTie	exon	7079658	7079776	.	+	.	transcript_id "ENSSSCT00000004466"	gene_id "MSTRG.44"	exon_number "7"
1	StringTie	exon	7080901	7081063	.	+	.	transcript_id "ENSSSCT00000004466"	gene_id "MSTRG.44"	exon_number "8"
1	StringTie	exon	7081951	7082096	.	+	.	transcript_id "ENSSSCT00000004466"	gene_id "MSTRG.44"	exon_number "9"
1	StringTie	exon	7085552	7085711	.	+	.	transcript_id "ENSSSCT00000004466"	gene_id "MSTRG.44"	exon_number "10"
1	StringTie	exon	7091592	7091770	.	+	.	transcript_id "ENSSSCT00000004466"	gene_id "MSTRG.44"	exon_number "11"
1	StringTie	exon	7093463	7093611	.	+	.	transcript_id "ENSSSCT00000004466"	gene_id "MSTRG.44"	exon_number "12"
1	StringTie	exon	7094713	7094806	.	+	.	transcript_id "ENSSSCT00000004466"	gene_id "MSTRG.44"	exon_number "13"
1	StringTie	exon	7097918	7098038	.	+	.	transcript_id "ENSSSCT00000004466"	gene_id "MSTRG.44"	exon_number "14"
1	StringTie	exon	7100529	7100669	.	+	.	transcript_id "ENSSSCT00000004466"	gene_id "MSTRG.44"	exon_number "15"
1	StringTie	exon	7102797	7102903	.	+	.	transcript_id "ENSSSCT00000004466"	gene_id "MSTRG.44"	exon_number "16"
1	StringTie	exon	7108364	7108509	.	+	.	transcript_id "ENSSSCT00000004466"	gene_id "MSTRG.44"	exon_number "17"
1	StringTie	exon	7109117	7110555	.	+	.	transcript_id "ENSSSCT00000004466"	gene_id "MSTRG.44"	exon_number "18"
1	StringTie	exon	7062438	7062508	.	+	.	transcript_id "ENSSSCT00000074765"	gene_id "MSTRG.44"	exon_number "1"
1	StringTie	exon	7067126	7067261	.	+	.	transcript_id "ENSSSCT00000074765"	gene_id "MSTRG.44"	exon_number "2"
1	StringTie	exon	7068605	7068711	.	+	.	transcript_id "ENSSSCT00000074765"	gene_id "MSTRG.44"	exon_number "3"
1	StringTie	exon	7073512	7073626	.	+	.	transcript_id "ENSSSCT00000074765"	gene_id "MSTRG.44"	exon_number "4"
1	StringTie	exon	7075218	7075357	.	+	.	transcript_id "ENSSSCT00000074765"	gene_id "MSTRG.44"	exon_number "5"
1	StringTie	exon	7077133	7077253	.	+	.	transcript_id "ENSSSCT00000074765"	gene_id "MSTRG.44"	exon_number "6"
1	StringTie	exon	7079658	7079776	.	+	.	transcript_id "ENSSSCT00000074765"	gene_id "MSTRG.44"	exon_number "7"
1	StringTie	exon	7080901	7081063	.	+	.	transcript_id "ENSSSCT00000074765"	gene_id "MSTRG.44"	exon_number "8"
1	StringTie	exon	7081951	7082096	.	+	.	transcript_id "ENSSSCT00000074765"	gene_id "MSTRG.44"	exon_number "9"
1	StringTie	exon	7085552	7085711	.	+	.	transcript_id "ENSSSCT00000074765"	gene_id "MSTRG.44"	exon_number "10"
1	StringTie	exon	7091592	7091770	.	+	.	transcript_id "ENSSSCT00000074765"	gene_id "MSTRG.44"	exon_number "11"
1	StringTie	exon	7093463	7093611	.	+	.	transcript_id "ENSSSCT00000074765"	gene_id "MSTRG.44"	exon_number "12"
1	StringTie	exon	7094713	7094806	.	+	.	transcript_id "ENSSSCT00000074765"	gene_id "MSTRG.44"	exon_number "13"
1	StringTie	exon	7097918	7098038	.	+	.	transcript_id "ENSSSCT00000074765"	gene_id "MSTRG.44"	exon_number "14"
1	StringTie	exon	7099877	7099951	.	+	.	transcript_id "ENSSSCT00000074765"	gene_id "MSTRG.44"	exon_number "15"
1	StringTie	exon	7100529	7100669	.	+	.	transcript_id "ENSSSCT00000074765"	gene_id "MSTRG.44"	exon_number "16"
1	StringTie	exon	7102797	7102903	.	+	.	transcript_id "ENSSSCT00000074765"	gene_id "MSTRG.44"	exon_number "17"
1	StringTie	exon	7108364	7108509	.	+	.	transcript_id "ENSSSCT00000074765"	gene_id "MSTRG.44"	exon_number "18"
1	StringTie	exon	7109117	7110555	.	+	.	transcript_id "ENSSSCT00000074765"	gene_id "MSTRG.44"	exon_number "19"
1	StringTie	exon	7066240	7066252	.	+	.	transcript_id "ENSSSCT00000088617"	gene_id "MSTRG.44"	exon_number "1"
1	StringTie	exon	7067099	7067261	.	+	.	transcript_id "ENSSSCT00000088617"	gene_id "MSTRG.44"	exon_number "2"
1	StringTie	exon	7068605	7068711	.	+	.	transcript_id "ENSSSCT00000088617"	gene_id "MSTRG.44"	exon_number "3"
1	StringTie	exon	7073512	7073626	.	+	.	transcript_id "ENSSSCT00000088617"	gene_id "MSTRG.44"	exon_number "4"
1	StringTie	exon	7075218	7075357	.	+	.	transcript_id "ENSSSCT00000088617"	gene_id "MSTRG.44"	exon_number "5"
1	StringTie	exon	7077133	7077253	.	+	.	transcript_id "ENSSSCT00000088617"	gene_id "MSTRG.44"	exon_number "6"
1	StringTie	exon	7079658	7079776	.	+	.	transcript_id "ENSSSCT00000088617"	gene_id "MSTRG.44"	exon_number "7"
1	StringTie	exon	7080901	7081063	.	+	.	transcript_id "ENSSSCT00000088617"	gene_id "MSTRG.44"	exon_number "8"
1	StringTie	exon	7081951	7082096	.	+	.	transcript_id "ENSSSCT00000088617"	gene_id "MSTRG.44"	exon_number "9"
1	StringTie	exon	7085552	7085711	.	+	.	transcript_id "ENSSSCT00000088617"	gene_id "MSTRG.44"	exon_number "10"
1	StringTie	exon	7091592	7091770	.	+	.	transcript_id "ENSSSCT00000088617"	gene_id "MSTRG.44"	exon_number "11"
1	StringTie	exon	7093463	7093611	.	+	.	transcript_id "ENSSSCT00000088617"	gene_id "MSTRG.44"	exon_number "12"
1	StringTie	exon	7094713	7094806	.	+	.	transcript_id "ENSSSCT00000088617"	gene_id "MSTRG.44"	exon_number "13"
1	StringTie	exon	7097918	7098038	.	+	.	transcript_id "ENSSSCT00000088617"	gene_id "MSTRG.44"	exon_number "14"
1	StringTie	exon	7099877	7099951	.	+	.	transcript_id "ENSSSCT00000088617"	gene_id "MSTRG.44"	exon_number "15"
1	StringTie	exon	7100529	7100669	.	+	.	transcript_id "ENSSSCT00000088617"	gene_id "MSTRG.44"	exon_number "16"
1	StringTie	exon	7102797	7102903	.	+	.	transcript_id "ENSSSCT00000088617"	gene_id "MSTRG.44"	exon_number "17"
1	StringTie	exon	7108364	7108509	.	+	.	transcript_id "ENSSSCT00000088617"	gene_id "MSTRG.44"	exon_number "18"
1	StringTie	exon	7109117	7110555	.	+	.	transcript_id "ENSSSCT00000088617"	gene_id "MSTRG.44"	exon_number "19"
1	ensembl	exon	7230644	7230770	.	+	.	transcript_id "ENSSSCT00000020364"	gene_id "ENSSSCG00000018769"	exon_number "1"
1	StringTie	exon	7289831	7290262	.	+	.	transcript_id "ENSSSCT00000004468"	gene_id "MSTRG.46"	exon_number "1"
1	StringTie	exon	7291930	7292033	.	+	.	transcript_id "ENSSSCT00000004468"	gene_id "MSTRG.46"	exon_number "2"
1	StringTie	exon	7298622	7298776	.	+	.	transcript_id "ENSSSCT00000004468"	gene_id "MSTRG.46"	exon_number "3"
1	StringTie	exon	7301039	7301207	.	+	.	transcript_id "ENSSSCT00000004468"	gene_id "MSTRG.46"	exon_number "4"
1	StringTie	exon	7306570	7306684	.	+	.	transcript_id "ENSSSCT00000004468"	gene_id "MSTRG.46"	exon_number "5"
1	StringTie	exon	7308294	7308400	.	+	.	transcript_id "ENSSSCT00000004468"	gene_id "MSTRG.46"	exon_number "6"
1	StringTie	exon	7309875	7310089	.	+	.	transcript_id "ENSSSCT00000004468"	gene_id "MSTRG.46"	exon_number "7"
1	StringTie	exon	7311179	7311287	.	+	.	transcript_id "ENSSSCT00000004468"	gene_id "MSTRG.46"	exon_number "8"
1	StringTie	exon	7312168	7312280	.	+	.	transcript_id "ENSSSCT00000004468"	gene_id "MSTRG.46"	exon_number "9"
1	StringTie	exon	7316279	7316378	.	+	.	transcript_id "ENSSSCT00000004468"	gene_id "MSTRG.46"	exon_number "10"
1	StringTie	exon	7321789	7323146	.	+	.	transcript_id "ENSSSCT00000004468"	gene_id "MSTRG.46"	exon_number "11"
1	StringTie	exon	7590140	7590388	.	+	.	transcript_id "ENSSSCT00000049476"	gene_id "MSTRG.49"	exon_number "1"
1	StringTie	exon	7591547	7591632	.	+	.	transcript_id "ENSSSCT00000049476"	gene_id "MSTRG.49"	exon_number "2"
1	StringTie	exon	7591843	7591971	.	+	.	transcript_id "ENSSSCT00000049476"	gene_id "MSTRG.49"	exon_number "3"
1	StringTie	exon	7592915	7593012	.	+	.	transcript_id "ENSSSCT00000049476"	gene_id "MSTRG.49"	exon_number "4"
1	StringTie	exon	7593401	7593511	.	+	.	transcript_id "ENSSSCT00000049476"	gene_id "MSTRG.49"	exon_number "5"
1	StringTie	exon	7593807	7593988	.	+	.	transcript_id "ENSSSCT00000049476"	gene_id "MSTRG.49"	exon_number "6"
1	StringTie	exon	7594612	7594738	.	+	.	transcript_id "ENSSSCT00000049476"	gene_id "MSTRG.49"	exon_number "7"
1	StringTie	exon	7598206	7598381	.	+	.	transcript_id "ENSSSCT00000049476"	gene_id "MSTRG.49"	exon_number "8"
1	StringTie	exon	7598843	7598966	.	+	.	transcript_id "ENSSSCT00000049476"	gene_id "MSTRG.49"	exon_number "9"
1	StringTie	exon	7599266	7599458	.	+	.	transcript_id "ENSSSCT00000049476"	gene_id "MSTRG.49"	exon_number "10"
1	StringTie	exon	7600413	7601121	.	+	.	transcript_id "ENSSSCT00000049476"	gene_id "MSTRG.49"	exon_number "11"
1	StringTie	exon	7590225	7590388	.	+	.	transcript_id "ENSSSCT00000004476"	gene_id "MSTRG.49"	exon_number "1"
1	StringTie	exon	7591547	7591632	.	+	.	transcript_id "ENSSSCT00000004476"	gene_id "MSTRG.49"	exon_number "2"
1	StringTie	exon	7591843	7591971	.	+	.	transcript_id "ENSSSCT00000004476"	gene_id "MSTRG.49"	exon_number "3"
1	StringTie	exon	7592915	7593012	.	+	.	transcript_id "ENSSSCT00000004476"	gene_id "MSTRG.49"	exon_number "4"
1	StringTie	exon	7593401	7593511	.	+	.	transcript_id "ENSSSCT00000004476"	gene_id "MSTRG.49"	exon_number "5"
1	StringTie	exon	7593807	7593988	.	+	.	transcript_id "ENSSSCT00000004476"	gene_id "MSTRG.49"	exon_number "6"
1	StringTie	exon	7594612	7594738	.	+	.	transcript_id "ENSSSCT00000004476"	gene_id "MSTRG.49"	exon_number "7"
1	StringTie	exon	7598206	7598381	.	+	.	transcript_id "ENSSSCT00000004476"	gene_id "MSTRG.49"	exon_number "8"
1	StringTie	exon	7598843	7598966	.	+	.	transcript_id "ENSSSCT00000004476"	gene_id "MSTRG.49"	exon_number "9"
1	StringTie	exon	7599266	7599458	.	+	.	transcript_id "ENSSSCT00000004476"	gene_id "MSTRG.49"	exon_number "10"
1	StringTie	exon	7599610	7599773	.	+	.	transcript_id "ENSSSCT00000004476"	gene_id "MSTRG.49"	exon_number "11"
1	StringTie	exon	7600413	7601121	.	+	.	transcript_id "ENSSSCT00000004476"	gene_id "MSTRG.49"	exon_number "12"
1	StringTie	exon	7601767	7601795	.	+	.	transcript_id "ENSSSCT00000004476"	gene_id "MSTRG.49"	exon_number "13"
1	StringTie	exon	7590270	7591632	.	+	.	transcript_id "ENSSSCT00000042694"	gene_id "MSTRG.49"	exon_number "1"
1	StringTie	exon	7591843	7593012	.	+	.	transcript_id "ENSSSCT00000042694"	gene_id "MSTRG.49"	exon_number "2"
1	StringTie	exon	7593401	7593511	.	+	.	transcript_id "ENSSSCT00000042694"	gene_id "MSTRG.49"	exon_number "3"
1	StringTie	exon	7593807	7593988	.	+	.	transcript_id "ENSSSCT00000042694"	gene_id "MSTRG.49"	exon_number "4"
1	StringTie	exon	7594612	7594738	.	+	.	transcript_id "ENSSSCT00000042694"	gene_id "MSTRG.49"	exon_number "5"
1	StringTie	exon	7598206	7598381	.	+	.	transcript_id "ENSSSCT00000042694"	gene_id "MSTRG.49"	exon_number "6"
1	StringTie	exon	7598843	7598966	.	+	.	transcript_id "ENSSSCT00000042694"	gene_id "MSTRG.49"	exon_number "7"
1	StringTie	exon	7599266	7599458	.	+	.	transcript_id "ENSSSCT00000042694"	gene_id "MSTRG.49"	exon_number "8"
1	StringTie	exon	7599610	7599773	.	+	.	transcript_id "ENSSSCT00000042694"	gene_id "MSTRG.49"	exon_number "9"
1	StringTie	exon	7600413	7601121	.	+	.	transcript_id "ENSSSCT00000042694"	gene_id "MSTRG.49"	exon_number "10"
1	StringTie	exon	7590301	7590388	.	+	.	transcript_id "ENSSSCT00000065084"	gene_id "MSTRG.49"	exon_number "1"
1	StringTie	exon	7590765	7590909	.	+	.	transcript_id "ENSSSCT00000065084"	gene_id "MSTRG.49"	exon_number "2"
1	StringTie	exon	7591547	7591632	.	+	.	transcript_id "ENSSSCT00000065084"	gene_id "MSTRG.49"	exon_number "3"
1	StringTie	exon	7591843	7591971	.	+	.	transcript_id "ENSSSCT00000065084"	gene_id "MSTRG.49"	exon_number "4"
1	StringTie	exon	7592915	7593012	.	+	.	transcript_id "ENSSSCT00000065084"	gene_id "MSTRG.49"	exon_number "5"
1	StringTie	exon	7593401	7593511	.	+	.	transcript_id "ENSSSCT00000065084"	gene_id "MSTRG.49"	exon_number "6"
1	StringTie	exon	7593807	7593988	.	+	.	transcript_id "ENSSSCT00000065084"	gene_id "MSTRG.49"	exon_number "7"
1	StringTie	exon	7594612	7594738	.	+	.	transcript_id "ENSSSCT00000065084"	gene_id "MSTRG.49"	exon_number "8"
1	StringTie	exon	7598206	7598381	.	+	.	transcript_id "ENSSSCT00000065084"	gene_id "MSTRG.49"	exon_number "9"
1	StringTie	exon	7598843	7598966	.	+	.	transcript_id "ENSSSCT00000065084"	gene_id "MSTRG.49"	exon_number "10"
1	StringTie	exon	7599266	7599458	.	+	.	transcript_id "ENSSSCT00000065084"	gene_id "MSTRG.49"	exon_number "11"
1	StringTie	exon	7599610	7599773	.	+	.	transcript_id "ENSSSCT00000065084"	gene_id "MSTRG.49"	exon_number "12"
1	StringTie	exon	7600413	7601121	.	+	.	transcript_id "ENSSSCT00000065084"	gene_id "MSTRG.49"	exon_number "13"
1	StringTie	exon	7601767	7601795	.	+	.	transcript_id "ENSSSCT00000065084"	gene_id "MSTRG.49"	exon_number "14"
1	StringTie	transcript	7593176	7593400	.	+	.	transcript_id "ENSSSCT00000020125"	gene_id "MSTRG.49"	gene_name "SNORA29"	xloc "XLOC_000047"	ref_gene_id "ENSSSCG00000018530"	cmp_ref "ENSSSCT00000020125"	class_code "k"	tss_id "TSS73"
1	StringTie	exon	7593176	7593400	.	+	.	transcript_id "ENSSSCT00000020125"	gene_id "MSTRG.49"	exon_number "1"
1	StringTie	transcript	7599025	7599265	.	+	.	transcript_id "ENSSSCT00000020200"	gene_id "MSTRG.49"	gene_name "SNORA20"	xloc "XLOC_000048"	ref_gene_id "ENSSSCG00000018605"	cmp_ref "ENSSSCT00000020200"	class_code "k"	tss_id "TSS74"
1	StringTie	exon	7599025	7599265	.	+	.	transcript_id "ENSSSCT00000020200"	gene_id "MSTRG.49"	exon_number "1"
1	StringTie	transcript	7638189	7692679	.	+	.	transcript_id "MSTRG.52.1"	gene_id "MSTRG.52"	gene_name "SOD2"	xloc "XLOC_000049"	ref_gene_id "ENSSSCG00000040317"	cmp_ref "ENSSSCT00000056447"	class_code "j"	tss_id "TSS75"
1	StringTie	exon	7638189	7638996	.	+	.	transcript_id "MSTRG.52.1"	gene_id "MSTRG.52"	exon_number "1"
1	StringTie	exon	7643640	7650909	.	+	.	transcript_id "MSTRG.52.1"	gene_id "MSTRG.52"	exon_number "2"
1	StringTie	exon	7680048	7680250	.	+	.	transcript_id "MSTRG.52.1"	gene_id "MSTRG.52"	exon_number "3"
1	StringTie	exon	7684076	7684192	.	+	.	transcript_id "MSTRG.52.1"	gene_id "MSTRG.52"	exon_number "4"
1	StringTie	exon	7688735	7692679	.	+	.	transcript_id "MSTRG.52.1"	gene_id "MSTRG.52"	exon_number "5"
1	StringTie	transcript	7642922	7650909	.	+	.	transcript_id "MSTRG.52.2"	gene_id "MSTRG.52"	xloc "XLOC_000049"	cmp_ref "ENSSSCT00000058364"	class_code "i"	cmp_ref_gene "WTAP"	tss_id "TSS76"
1	StringTie	exon	7642922	7643723	.	+	.	transcript_id "MSTRG.52.2"	gene_id "MSTRG.52"	exon_number "1"
1	StringTie	exon	7644012	7650909	.	+	.	transcript_id "MSTRG.52.2"	gene_id "MSTRG.52"	exon_number "2"
1	StringTie	transcript	7643416	7650909	.	+	.	transcript_id "MSTRG.52.3"	gene_id "MSTRG.52"	xloc "XLOC_000049"	cmp_ref "ENSSSCT00000058364"	class_code "i"	cmp_ref_gene "WTAP"	tss_id "TSS77"
1	StringTie	exon	7643416	7643633	.	+	.	transcript_id "MSTRG.52.3"	gene_id "MSTRG.52"	exon_number "1"
1	StringTie	exon	7644092	7650909	.	+	.	transcript_id "MSTRG.52.3"	gene_id "MSTRG.52"	exon_number "2"
1	StringTie	exon	7679352	7679693	.	+	.	transcript_id "ENSSSCT00000085693"	gene_id "MSTRG.52"	exon_number "1"
1	StringTie	exon	7680048	7680250	.	+	.	transcript_id "ENSSSCT00000085693"	gene_id "MSTRG.52"	exon_number "2"
1	StringTie	exon	7684076	7684192	.	+	.	transcript_id "ENSSSCT00000085693"	gene_id "MSTRG.52"	exon_number "3"
1	StringTie	exon	7688735	7688931	.	+	.	transcript_id "ENSSSCT00000085693"	gene_id "MSTRG.52"	exon_number "4"
1	StringTie	exon	7679564	7679693	.	+	.	transcript_id "ENSSSCT00000056447"	gene_id "MSTRG.52"	exon_number "1"
1	StringTie	exon	7680048	7680250	.	+	.	transcript_id "ENSSSCT00000056447"	gene_id "MSTRG.52"	exon_number "2"
1	StringTie	exon	7684076	7684192	.	+	.	transcript_id "ENSSSCT00000056447"	gene_id "MSTRG.52"	exon_number "3"
1	StringTie	exon	7686761	7686940	.	+	.	transcript_id "ENSSSCT00000056447"	gene_id "MSTRG.52"	exon_number "4"
1	StringTie	exon	7688735	7688853	.	+	.	transcript_id "ENSSSCT00000056447"	gene_id "MSTRG.52"	exon_number "5"
1	StringTie	exon	7688932	7692679	.	+	.	transcript_id "ENSSSCT00000056447"	gene_id "MSTRG.52"	exon_number "6"
1	StringTie	transcript	7679578	7692679	.	+	.	transcript_id "MSTRG.52.6"	gene_id "MSTRG.52"	gene_name "SOD2"	xloc "XLOC_000049"	ref_gene_id "ENSSSCG00000040317"	cmp_ref "ENSSSCT00000056447"	class_code "m"	tss_id "TSS79"
1	StringTie	exon	7679578	7679693	.	+	.	transcript_id "MSTRG.52.6"	gene_id "MSTRG.52"	exon_number "1"
1	StringTie	exon	7680048	7680250	.	+	.	transcript_id "MSTRG.52.6"	gene_id "MSTRG.52"	exon_number "2"
1	StringTie	exon	7684076	7684192	.	+	.	transcript_id "MSTRG.52.6"	gene_id "MSTRG.52"	exon_number "3"
1	StringTie	exon	7686761	7686940	.	+	.	transcript_id "MSTRG.52.6"	gene_id "MSTRG.52"	exon_number "4"
1	StringTie	exon	7688735	7692679	.	+	.	transcript_id "MSTRG.52.6"	gene_id "MSTRG.52"	exon_number "5"
1	StringTie	transcript	7651737	7661447	.	+	.	transcript_id "MSTRG.53.1"	gene_id "MSTRG.53"	xloc "XLOC_000050"	cmp_ref "ENSSSCT00000058364"	class_code "x"	cmp_ref_gene "WTAP"	tss_id "TSS80"
1	StringTie	exon	7651737	7651810	.	+	.	transcript_id "MSTRG.53.1"	gene_id "MSTRG.53"	exon_number "1"
1	StringTie	exon	7660508	7661447	.	+	.	transcript_id "MSTRG.53.1"	gene_id "MSTRG.53"	exon_number "2"
1	StringTie	transcript	7651881	7661447	.	+	.	transcript_id "MSTRG.53.2"	gene_id "MSTRG.53"	xloc "XLOC_000050"	cmp_ref "ENSSSCT00000058364"	class_code "x"	cmp_ref_gene "WTAP"	tss_id "TSS81"
1	StringTie	exon	7651881	7652091	.	+	.	transcript_id "MSTRG.53.2"	gene_id "MSTRG.53"	exon_number "1"
1	StringTie	exon	7660508	7661447	.	+	.	transcript_id "MSTRG.53.2"	gene_id "MSTRG.53"	exon_number "2"
1	StringTie	transcript	7651926	7659506	.	+	.	transcript_id "MSTRG.53.3"	gene_id "MSTRG.53"	xloc "XLOC_000050"	cmp_ref "ENSSSCT00000058364"	class_code "x"	cmp_ref_gene "WTAP"	tss_id "TSS81"
1	StringTie	exon	7651926	7654868	.	+	.	transcript_id "MSTRG.53.3"	gene_id "MSTRG.53"	exon_number "1"
1	StringTie	exon	7657246	7659506	.	+	.	transcript_id "MSTRG.53.3"	gene_id "MSTRG.53"	exon_number "2"
1	ensembl	exon	8170758	8174940	.	+	.	transcript_id "ENSSSCT00000095012"	gene_id "ENSSSCG00000058272"	exon_number "1"
1	ensembl	exon	8175099	8176942	.	+	.	transcript_id "ENSSSCT00000095012"	gene_id "ENSSSCG00000058272"	exon_number "2"
1	ensembl	exon	8209314	8209408	.	+	.	transcript_id "ENSSSCT00000004481"	gene_id "ENSSSCG00000004053"	exon_number "1"
1	ensembl	exon	8210009	8210093	.	+	.	transcript_id "ENSSSCT00000004481"	gene_id "ENSSSCG00000004053"	exon_number "2"
1	ensembl	exon	8210181	8210234	.	+	.	transcript_id "ENSSSCT00000004481"	gene_id "ENSSSCG00000004053"	exon_number "3"
1	ensembl	exon	8210541	8210607	.	+	.	transcript_id "ENSSSCT00000004481"	gene_id "ENSSSCG00000004053"	exon_number "4"
1	ensembl	exon	8212223	8212389	.	+	.	transcript_id "ENSSSCT00000004481"	gene_id "ENSSSCG00000004053"	exon_number "5"
1	ensembl	exon	8213048	8213209	.	+	.	transcript_id "ENSSSCT00000004481"	gene_id "ENSSSCG00000004053"	exon_number "6"
1	ensembl	exon	8213696	8213805	.	+	.	transcript_id "ENSSSCT00000004481"	gene_id "ENSSSCG00000004053"	exon_number "7"
1	ensembl	exon	8215204	8215399	.	+	.	transcript_id "ENSSSCT00000004481"	gene_id "ENSSSCG00000004053"	exon_number "8"
1	ensembl	exon	8215953	8216067	.	+	.	transcript_id "ENSSSCT00000004481"	gene_id "ENSSSCG00000004053"	exon_number "9"
1	ensembl	exon	8216705	8219630	.	+	.	transcript_id "ENSSSCT00000004481"	gene_id "ENSSSCG00000004053"	exon_number "10"
1	StringTie	exon	8244040	8244410	.	+	.	transcript_id "ENSSSCT00000060453"	gene_id "MSTRG.55"	exon_number "1"
1	StringTie	exon	8249318	8249405	.	+	.	transcript_id "ENSSSCT00000060453"	gene_id "MSTRG.55"	exon_number "2"
1	StringTie	exon	8261200	8261403	.	+	.	transcript_id "ENSSSCT00000060453"	gene_id "MSTRG.55"	exon_number "3"
1	StringTie	exon	8263146	8263308	.	+	.	transcript_id "ENSSSCT00000060453"	gene_id "MSTRG.55"	exon_number "4"
1	StringTie	exon	8264855	8264941	.	+	.	transcript_id "ENSSSCT00000060453"	gene_id "MSTRG.55"	exon_number "5"
1	StringTie	exon	8265353	8265659	.	+	.	transcript_id "ENSSSCT00000060453"	gene_id "MSTRG.55"	exon_number "6"
1	StringTie	exon	8244040	8244410	.	+	.	transcript_id "ENSSSCT00000004483"	gene_id "MSTRG.55"	exon_number "1"
1	StringTie	exon	8249318	8249405	.	+	.	transcript_id "ENSSSCT00000004483"	gene_id "MSTRG.55"	exon_number "2"
1	StringTie	exon	8258343	8258484	.	+	.	transcript_id "ENSSSCT00000004483"	gene_id "MSTRG.55"	exon_number "3"
1	StringTie	exon	8259794	8259939	.	+	.	transcript_id "ENSSSCT00000004483"	gene_id "MSTRG.55"	exon_number "4"
1	StringTie	exon	8261200	8261403	.	+	.	transcript_id "ENSSSCT00000004483"	gene_id "MSTRG.55"	exon_number "5"
1	StringTie	exon	8263146	8263308	.	+	.	transcript_id "ENSSSCT00000004483"	gene_id "MSTRG.55"	exon_number "6"
1	StringTie	exon	8264855	8264941	.	+	.	transcript_id "ENSSSCT00000004483"	gene_id "MSTRG.55"	exon_number "7"
1	StringTie	exon	8265353	8265659	.	+	.	transcript_id "ENSSSCT00000004483"	gene_id "MSTRG.55"	exon_number "8"
1	ensembl	exon	8278699	8281915	.	+	.	transcript_id "ENSSSCT00000098155"	gene_id "ENSSSCG00000053023"	exon_number "1"
1	ensembl	exon	8307941	8312613	.	+	.	transcript_id "ENSSSCT00000095583"	gene_id "ENSSSCG00000060777"	exon_number "1"
1	ensembl	exon	8323479	8328079	.	+	.	transcript_id "ENSSSCT00000100423"	gene_id "ENSSSCG00000052920"	exon_number "1"
1	ensembl	exon	8328209	8328478	.	+	.	transcript_id "ENSSSCT00000100423"	gene_id "ENSSSCG00000052920"	exon_number "2"
1	ensembl	exon	8348658	8349322	.	+	.	transcript_id "ENSSSCT00000076252"	gene_id "ENSSSCG00000046349"	exon_number "1"
1	ensembl	exon	8350127	8350289	.	+	.	transcript_id "ENSSSCT00000076252"	gene_id "ENSSSCG00000046349"	exon_number "2"
1	ensembl	exon	8352969	8355018	.	+	.	transcript_id "ENSSSCT00000076252"	gene_id "ENSSSCG00000046349"	exon_number "3"
1	StringTie	transcript	8403447	8453155	.	+	.	transcript_id "MSTRG.56.1"	gene_id "MSTRG.56"	gene_name "EZR"	xloc "XLOC_000058"	ref_gene_id "ENSSSCG00000004058"	cmp_ref "ENSSSCT00000004487"	class_code "j"	tss_id "TSS89"
1	StringTie	exon	8403447	8403529	.	+	.	transcript_id "MSTRG.56.1"	gene_id "MSTRG.56"	exon_number "1"
1	StringTie	exon	8404487	8404572	.	+	.	transcript_id "MSTRG.56.1"	gene_id "MSTRG.56"	exon_number "2"
1	StringTie	exon	8429564	8429647	.	+	.	transcript_id "MSTRG.56.1"	gene_id "MSTRG.56"	exon_number "3"
1	StringTie	exon	8434507	8434602	.	+	.	transcript_id "MSTRG.56.1"	gene_id "MSTRG.56"	exon_number "4"
1	StringTie	exon	8435443	8435717	.	+	.	transcript_id "MSTRG.56.1"	gene_id "MSTRG.56"	exon_number "5"
1	StringTie	exon	8436293	8436376	.	+	.	transcript_id "MSTRG.56.1"	gene_id "MSTRG.56"	exon_number "6"
1	StringTie	exon	8437041	8437187	.	+	.	transcript_id "MSTRG.56.1"	gene_id "MSTRG.56"	exon_number "7"
1	StringTie	exon	8444130	8444226	.	+	.	transcript_id "MSTRG.56.1"	gene_id "MSTRG.56"	exon_number "8"
1	StringTie	exon	8448684	8448847	.	+	.	transcript_id "MSTRG.56.1"	gene_id "MSTRG.56"	exon_number "9"
1	StringTie	exon	8449051	8449181	.	+	.	transcript_id "MSTRG.56.1"	gene_id "MSTRG.56"	exon_number "10"
1	StringTie	exon	8449792	8449952	.	+	.	transcript_id "MSTRG.56.1"	gene_id "MSTRG.56"	exon_number "11"
1	StringTie	exon	8450209	8450301	.	+	.	transcript_id "MSTRG.56.1"	gene_id "MSTRG.56"	exon_number "12"
1	StringTie	exon	8451466	8451714	.	+	.	transcript_id "MSTRG.56.1"	gene_id "MSTRG.56"	exon_number "13"
1	StringTie	exon	8451807	8453155	.	+	.	transcript_id "MSTRG.56.1"	gene_id "MSTRG.56"	exon_number "14"
1	StringTie	exon	8403453	8403529	.	+	.	transcript_id "ENSSSCT00000004487"	gene_id "MSTRG.56"	exon_number "1"
1	StringTie	exon	8404487	8404572	.	+	.	transcript_id "ENSSSCT00000004487"	gene_id "MSTRG.56"	exon_number "2"
1	StringTie	exon	8429564	8429647	.	+	.	transcript_id "ENSSSCT00000004487"	gene_id "MSTRG.56"	exon_number "3"
1	StringTie	exon	8434507	8434602	.	+	.	transcript_id "ENSSSCT00000004487"	gene_id "MSTRG.56"	exon_number "4"
1	StringTie	exon	8435443	8435717	.	+	.	transcript_id "ENSSSCT00000004487"	gene_id "MSTRG.56"	exon_number "5"
1	StringTie	exon	8436293	8436376	.	+	.	transcript_id "ENSSSCT00000004487"	gene_id "MSTRG.56"	exon_number "6"
1	StringTie	exon	8437041	8437187	.	+	.	transcript_id "ENSSSCT00000004487"	gene_id "MSTRG.56"	exon_number "7"
1	StringTie	exon	8444130	8444226	.	+	.	transcript_id "ENSSSCT00000004487"	gene_id "MSTRG.56"	exon_number "8"
1	StringTie	exon	8448684	8448847	.	+	.	transcript_id "ENSSSCT00000004487"	gene_id "MSTRG.56"	exon_number "9"
1	StringTie	exon	8449051	8449181	.	+	.	transcript_id "ENSSSCT00000004487"	gene_id "MSTRG.56"	exon_number "10"
1	StringTie	exon	8449792	8449952	.	+	.	transcript_id "ENSSSCT00000004487"	gene_id "MSTRG.56"	exon_number "11"
1	StringTie	exon	8450209	8451714	.	+	.	transcript_id "ENSSSCT00000004487"	gene_id "MSTRG.56"	exon_number "12"
1	StringTie	exon	8451807	8453155	.	+	.	transcript_id "ENSSSCT00000004487"	gene_id "MSTRG.56"	exon_number "13"
1	StringTie	exon	8556059	8556140	.	+	.	transcript_id "ENSSSCT00000054081"	gene_id "MSTRG.57"	exon_number "1"
1	StringTie	exon	8558749	8558790	.	+	.	transcript_id "ENSSSCT00000054081"	gene_id "MSTRG.57"	exon_number "2"
1	StringTie	exon	8561663	8561786	.	+	.	transcript_id "ENSSSCT00000054081"	gene_id "MSTRG.57"	exon_number "3"
1	StringTie	exon	8562119	8562196	.	+	.	transcript_id "ENSSSCT00000054081"	gene_id "MSTRG.57"	exon_number "4"
1	StringTie	exon	8562476	8563676	.	+	.	transcript_id "ENSSSCT00000054081"	gene_id "MSTRG.57"	exon_number "5"
1	StringTie	exon	8556079	8556140	.	+	.	transcript_id "ENSSSCT00000042927"	gene_id "MSTRG.57"	exon_number "1"
1	StringTie	exon	8558749	8558790	.	+	.	transcript_id "ENSSSCT00000042927"	gene_id "MSTRG.57"	exon_number "2"
1	StringTie	exon	8561663	8561786	.	+	.	transcript_id "ENSSSCT00000042927"	gene_id "MSTRG.57"	exon_number "3"
1	StringTie	exon	8562119	8563676	.	+	.	transcript_id "ENSSSCT00000042927"	gene_id "MSTRG.57"	exon_number "4"
1	StringTie	exon	8556086	8558790	.	+	.	transcript_id "ENSSSCT00000086567"	gene_id "MSTRG.57"	exon_number "1"
1	StringTie	exon	8561663	8563676	.	+	.	transcript_id "ENSSSCT00000086567"	gene_id "MSTRG.57"	exon_number "2"
1	StringTie	exon	8556415	8558790	.	+	.	transcript_id "ENSSSCT00000076118"	gene_id "MSTRG.57"	exon_number "1"
1	StringTie	exon	8561663	8561786	.	+	.	transcript_id "ENSSSCT00000076118"	gene_id "MSTRG.57"	exon_number "2"
1	StringTie	exon	8562119	8563676	.	+	.	transcript_id "ENSSSCT00000076118"	gene_id "MSTRG.57"	exon_number "3"
1	StringTie	exon	8561332	8561369	.	+	.	transcript_id "ENSSSCT00000072193"	gene_id "MSTRG.57"	exon_number "1"
1	StringTie	exon	8561638	8561786	.	+	.	transcript_id "ENSSSCT00000072193"	gene_id "MSTRG.57"	exon_number "2"
1	StringTie	exon	8562119	8563676	.	+	.	transcript_id "ENSSSCT00000072193"	gene_id "MSTRG.57"	exon_number "3"
1	StringTie	transcript	8882534	8883420	.	+	.	transcript_id "MSTRG.60.1"	gene_id "MSTRG.60"	xloc "XLOC_000060"	class_code "u"	tss_id "TSS93"
1	StringTie	exon	8882534	8882855	.	+	.	transcript_id "MSTRG.60.1"	gene_id "MSTRG.60"	exon_number "1"
1	StringTie	exon	8883146	8883420	.	+	.	transcript_id "MSTRG.60.1"	gene_id "MSTRG.60"	exon_number "2"
1	StringTie	exon	8935091	8935179	.	+	.	transcript_id "ENSSSCT00000084018"	gene_id "MSTRG.62"	exon_number "1"
1	StringTie	exon	8949349	8949446	.	+	.	transcript_id "ENSSSCT00000084018"	gene_id "MSTRG.62"	exon_number "2"
1	StringTie	exon	8952066	8952102	.	+	.	transcript_id "ENSSSCT00000084018"	gene_id "MSTRG.62"	exon_number "3"
1	StringTie	exon	8954955	8955091	.	+	.	transcript_id "ENSSSCT00000084018"	gene_id "MSTRG.62"	exon_number "4"
1	StringTie	exon	8959767	8959898	.	+	.	transcript_id "ENSSSCT00000084018"	gene_id "MSTRG.62"	exon_number "5"
1	StringTie	exon	8962419	8962540	.	+	.	transcript_id "ENSSSCT00000084018"	gene_id "MSTRG.62"	exon_number "6"
1	StringTie	exon	8964037	8964165	.	+	.	transcript_id "ENSSSCT00000084018"	gene_id "MSTRG.62"	exon_number "7"
1	StringTie	exon	8975156	8975269	.	+	.	transcript_id "ENSSSCT00000084018"	gene_id "MSTRG.62"	exon_number "8"
1	StringTie	exon	8977547	8977709	.	+	.	transcript_id "ENSSSCT00000084018"	gene_id "MSTRG.62"	exon_number "9"
1	StringTie	exon	8991774	8991924	.	+	.	transcript_id "ENSSSCT00000084018"	gene_id "MSTRG.62"	exon_number "10"
1	StringTie	exon	8993130	8993271	.	+	.	transcript_id "ENSSSCT00000084018"	gene_id "MSTRG.62"	exon_number "11"
1	StringTie	exon	8994214	8994308	.	+	.	transcript_id "ENSSSCT00000084018"	gene_id "MSTRG.62"	exon_number "12"
1	StringTie	exon	8995821	8995918	.	+	.	transcript_id "ENSSSCT00000084018"	gene_id "MSTRG.62"	exon_number "13"
1	StringTie	exon	8997083	8997265	.	+	.	transcript_id "ENSSSCT00000084018"	gene_id "MSTRG.62"	exon_number "14"
1	StringTie	exon	8998332	8998475	.	+	.	transcript_id "ENSSSCT00000084018"	gene_id "MSTRG.62"	exon_number "15"
1	StringTie	exon	9000092	9002013	.	+	.	transcript_id "ENSSSCT00000084018"	gene_id "MSTRG.62"	exon_number "16"
1	StringTie	exon	9002040	9002770	.	+	.	transcript_id "ENSSSCT00000084018"	gene_id "MSTRG.62"	exon_number "17"
1	StringTie	exon	8935091	8935179	.	+	.	transcript_id "ENSSSCT00000049688"	gene_id "MSTRG.62"	exon_number "1"
1	StringTie	exon	8949349	8949446	.	+	.	transcript_id "ENSSSCT00000049688"	gene_id "MSTRG.62"	exon_number "2"
1	StringTie	exon	8952066	8952102	.	+	.	transcript_id "ENSSSCT00000049688"	gene_id "MSTRG.62"	exon_number "3"
1	StringTie	exon	8954955	8955091	.	+	.	transcript_id "ENSSSCT00000049688"	gene_id "MSTRG.62"	exon_number "4"
1	StringTie	exon	8958083	8958172	.	+	.	transcript_id "ENSSSCT00000049688"	gene_id "MSTRG.62"	exon_number "5"
1	StringTie	exon	8959767	8959898	.	+	.	transcript_id "ENSSSCT00000049688"	gene_id "MSTRG.62"	exon_number "6"
1	StringTie	exon	8962419	8962540	.	+	.	transcript_id "ENSSSCT00000049688"	gene_id "MSTRG.62"	exon_number "7"
1	StringTie	exon	8964037	8964165	.	+	.	transcript_id "ENSSSCT00000049688"	gene_id "MSTRG.62"	exon_number "8"
1	StringTie	exon	8975156	8975269	.	+	.	transcript_id "ENSSSCT00000049688"	gene_id "MSTRG.62"	exon_number "9"
1	StringTie	exon	8977547	8977709	.	+	.	transcript_id "ENSSSCT00000049688"	gene_id "MSTRG.62"	exon_number "10"
1	StringTie	exon	8991774	8991924	.	+	.	transcript_id "ENSSSCT00000049688"	gene_id "MSTRG.62"	exon_number "11"
1	StringTie	exon	8993130	8993271	.	+	.	transcript_id "ENSSSCT00000049688"	gene_id "MSTRG.62"	exon_number "12"
1	StringTie	exon	8994214	8994308	.	+	.	transcript_id "ENSSSCT00000049688"	gene_id "MSTRG.62"	exon_number "13"
1	StringTie	exon	8995821	8995918	.	+	.	transcript_id "ENSSSCT00000049688"	gene_id "MSTRG.62"	exon_number "14"
1	StringTie	exon	8997083	8997265	.	+	.	transcript_id "ENSSSCT00000049688"	gene_id "MSTRG.62"	exon_number "15"
1	StringTie	exon	8998332	8998475	.	+	.	transcript_id "ENSSSCT00000049688"	gene_id "MSTRG.62"	exon_number "16"
1	StringTie	exon	9000092	9002013	.	+	.	transcript_id "ENSSSCT00000049688"	gene_id "MSTRG.62"	exon_number "17"
1	StringTie	exon	9002040	9002770	.	+	.	transcript_id "ENSSSCT00000049688"	gene_id "MSTRG.62"	exon_number "18"
1	StringTie	exon	8935124	8935217	.	+	.	transcript_id "ENSSSCT00000039355"	gene_id "MSTRG.62"	exon_number "1"
1	StringTie	exon	8949349	8949446	.	+	.	transcript_id "ENSSSCT00000039355"	gene_id "MSTRG.62"	exon_number "2"
1	StringTie	exon	8952066	8952102	.	+	.	transcript_id "ENSSSCT00000039355"	gene_id "MSTRG.62"	exon_number "3"
1	StringTie	exon	8954955	8955091	.	+	.	transcript_id "ENSSSCT00000039355"	gene_id "MSTRG.62"	exon_number "4"
1	StringTie	exon	8958083	8958172	.	+	.	transcript_id "ENSSSCT00000039355"	gene_id "MSTRG.62"	exon_number "5"
1	StringTie	exon	8959767	8959898	.	+	.	transcript_id "ENSSSCT00000039355"	gene_id "MSTRG.62"	exon_number "6"
1	StringTie	exon	8962419	8962540	.	+	.	transcript_id "ENSSSCT00000039355"	gene_id "MSTRG.62"	exon_number "7"
1	StringTie	exon	8964037	8964165	.	+	.	transcript_id "ENSSSCT00000039355"	gene_id "MSTRG.62"	exon_number "8"
1	StringTie	exon	8975156	8975269	.	+	.	transcript_id "ENSSSCT00000039355"	gene_id "MSTRG.62"	exon_number "9"
1	StringTie	exon	8977547	8977709	.	+	.	transcript_id "ENSSSCT00000039355"	gene_id "MSTRG.62"	exon_number "10"
1	StringTie	exon	8991774	8991924	.	+	.	transcript_id "ENSSSCT00000039355"	gene_id "MSTRG.62"	exon_number "11"
1	StringTie	exon	8993130	8993271	.	+	.	transcript_id "ENSSSCT00000039355"	gene_id "MSTRG.62"	exon_number "12"
1	StringTie	exon	8994214	8994308	.	+	.	transcript_id "ENSSSCT00000039355"	gene_id "MSTRG.62"	exon_number "13"
1	StringTie	exon	8995821	8995918	.	+	.	transcript_id "ENSSSCT00000039355"	gene_id "MSTRG.62"	exon_number "14"
1	StringTie	exon	8997083	8997265	.	+	.	transcript_id "ENSSSCT00000039355"	gene_id "MSTRG.62"	exon_number "15"
1	StringTie	exon	8998332	8998577	.	+	.	transcript_id "ENSSSCT00000039355"	gene_id "MSTRG.62"	exon_number "16"
1	StringTie	exon	8998628	8999514	.	+	.	transcript_id "ENSSSCT00000039355"	gene_id "MSTRG.62"	exon_number "17"
1	StringTie	exon	8999575	9002013	.	+	.	transcript_id "ENSSSCT00000039355"	gene_id "MSTRG.62"	exon_number "18"
1	StringTie	exon	8935177	8935311	.	+	.	transcript_id "ENSSSCT00000013465"	gene_id "MSTRG.62"	exon_number "1"
1	StringTie	exon	8949349	8949446	.	+	.	transcript_id "ENSSSCT00000013465"	gene_id "MSTRG.62"	exon_number "2"
1	StringTie	exon	8952066	8952102	.	+	.	transcript_id "ENSSSCT00000013465"	gene_id "MSTRG.62"	exon_number "3"
1	StringTie	exon	8954955	8955091	.	+	.	transcript_id "ENSSSCT00000013465"	gene_id "MSTRG.62"	exon_number "4"
1	StringTie	exon	8958083	8958172	.	+	.	transcript_id "ENSSSCT00000013465"	gene_id "MSTRG.62"	exon_number "5"
1	StringTie	exon	8959767	8959898	.	+	.	transcript_id "ENSSSCT00000013465"	gene_id "MSTRG.62"	exon_number "6"
1	StringTie	exon	8962419	8962540	.	+	.	transcript_id "ENSSSCT00000013465"	gene_id "MSTRG.62"	exon_number "7"
1	StringTie	exon	8964037	8964165	.	+	.	transcript_id "ENSSSCT00000013465"	gene_id "MSTRG.62"	exon_number "8"
1	StringTie	exon	8975156	8975269	.	+	.	transcript_id "ENSSSCT00000013465"	gene_id "MSTRG.62"	exon_number "9"
1	StringTie	exon	8977547	8977709	.	+	.	transcript_id "ENSSSCT00000013465"	gene_id "MSTRG.62"	exon_number "10"
1	StringTie	exon	8991774	8991924	.	+	.	transcript_id "ENSSSCT00000013465"	gene_id "MSTRG.62"	exon_number "11"
1	StringTie	exon	8993130	8993271	.	+	.	transcript_id "ENSSSCT00000013465"	gene_id "MSTRG.62"	exon_number "12"
1	StringTie	exon	8994214	8994308	.	+	.	transcript_id "ENSSSCT00000013465"	gene_id "MSTRG.62"	exon_number "13"
1	StringTie	exon	8995821	8995918	.	+	.	transcript_id "ENSSSCT00000013465"	gene_id "MSTRG.62"	exon_number "14"
1	StringTie	exon	8997083	8997346	.	+	.	transcript_id "ENSSSCT00000013465"	gene_id "MSTRG.62"	exon_number "15"
1	StringTie	exon	8949356	8949446	.	+	.	transcript_id "ENSSSCT00000071402"	gene_id "MSTRG.62"	exon_number "1"
1	StringTie	exon	8959767	8959898	.	+	.	transcript_id "ENSSSCT00000071402"	gene_id "MSTRG.62"	exon_number "2"
1	StringTie	exon	8962419	8962540	.	+	.	transcript_id "ENSSSCT00000071402"	gene_id "MSTRG.62"	exon_number "3"
1	StringTie	exon	8964037	8964165	.	+	.	transcript_id "ENSSSCT00000071402"	gene_id "MSTRG.62"	exon_number "4"
1	StringTie	exon	8975156	8975269	.	+	.	transcript_id "ENSSSCT00000071402"	gene_id "MSTRG.62"	exon_number "5"
1	StringTie	exon	8977547	8977709	.	+	.	transcript_id "ENSSSCT00000071402"	gene_id "MSTRG.62"	exon_number "6"
1	StringTie	exon	8991774	8991924	.	+	.	transcript_id "ENSSSCT00000071402"	gene_id "MSTRG.62"	exon_number "7"
1	StringTie	exon	8993130	8993271	.	+	.	transcript_id "ENSSSCT00000071402"	gene_id "MSTRG.62"	exon_number "8"
1	StringTie	exon	8994214	8994308	.	+	.	transcript_id "ENSSSCT00000071402"	gene_id "MSTRG.62"	exon_number "9"
1	StringTie	exon	8995821	8995918	.	+	.	transcript_id "ENSSSCT00000071402"	gene_id "MSTRG.62"	exon_number "10"
1	StringTie	exon	8997083	8997265	.	+	.	transcript_id "ENSSSCT00000071402"	gene_id "MSTRG.62"	exon_number "11"
1	StringTie	exon	8998332	8998475	.	+	.	transcript_id "ENSSSCT00000071402"	gene_id "MSTRG.62"	exon_number "12"
1	StringTie	exon	9000092	9002013	.	+	.	transcript_id "ENSSSCT00000071402"	gene_id "MSTRG.62"	exon_number "13"
1	StringTie	exon	9002040	9002770	.	+	.	transcript_id "ENSSSCT00000071402"	gene_id "MSTRG.62"	exon_number "14"
1	ensembl	exon	9283867	9284286	.	+	.	transcript_id "ENSSSCT00000074551"	gene_id "ENSSSCG00000046713"	exon_number "1"
1	ensembl	exon	9289802	9291189	.	+	.	transcript_id "ENSSSCT00000074551"	gene_id "ENSSSCG00000046713"	exon_number "2"
1	StringTie	transcript	9525169	9528238	.	+	.	transcript_id "MSTRG.66.1"	gene_id "MSTRG.66"	xloc "XLOC_000063"	cmp_ref "ENSSSCT00000045836"	class_code "i"	cmp_ref_gene "ZDHHC14"	tss_id "TSS97"
1	StringTie	exon	9525169	9526348	.	+	.	transcript_id "MSTRG.66.1"	gene_id "MSTRG.66"	exon_number "1"
1	StringTie	exon	9528193	9528238	.	+	.	transcript_id "MSTRG.66.1"	gene_id "MSTRG.66"	exon_number "2"
1	StringTie	exon	9620679	9624173	.	+	.	transcript_id "ENSSSCT00000053025"	gene_id "MSTRG.68"	exon_number "1"
1	ensembl	exon	9634167	9640171	.	+	.	transcript_id "ENSSSCT00000096464"	gene_id "ENSSSCG00000057897"	exon_number "1"
1	ensembl	exon	9658779	9658827	.	+	.	transcript_id "ENSSSCT00000070134"	gene_id "ENSSSCG00000050758"	exon_number "1"
1	ensembl	exon	9659053	9665566	.	+	.	transcript_id "ENSSSCT00000070134"	gene_id "ENSSSCG00000050758"	exon_number "2"
1	StringTie	transcript	9667897	9719416	.	+	.	transcript_id "MSTRG.70.1"	gene_id "MSTRG.70"	gene_name "TMEM242"	xloc "XLOC_000067"	ref_gene_id "ENSSSCG00000060508"	cmp_ref "ENSSSCT00000068438"	class_code "j"	tss_id "TSS101"
1	StringTie	exon	9667897	9668016	.	+	.	transcript_id "MSTRG.70.1"	gene_id "MSTRG.70"	exon_number "1"
1	StringTie	exon	9668502	9668602	.	+	.	transcript_id "MSTRG.70.1"	gene_id "MSTRG.70"	exon_number "2"
1	StringTie	exon	9671387	9671524	.	+	.	transcript_id "MSTRG.70.1"	gene_id "MSTRG.70"	exon_number "3"
1	StringTie	exon	9717636	9719416	.	+	.	transcript_id "MSTRG.70.1"	gene_id "MSTRG.70"	exon_number "4"
1	StringTie	exon	9667904	9668016	.	+	.	transcript_id "ENSSSCT00000068438"	gene_id "MSTRG.70"	exon_number "1"
1	StringTie	exon	9668502	9668602	.	+	.	transcript_id "ENSSSCT00000068438"	gene_id "MSTRG.70"	exon_number "2"
1	StringTie	exon	9671387	9671585	.	+	.	transcript_id "ENSSSCT00000068438"	gene_id "MSTRG.70"	exon_number "3"
1	StringTie	transcript	9909431	9922020	.	+	.	transcript_id "MSTRG.72.1"	gene_id "MSTRG.72"	xloc "XLOC_000068"	cmp_ref "ENSSSCT00000004493"	class_code "i"	cmp_ref_gene "ARID1B"	tss_id "TSS102"
1	StringTie	exon	9909431	9914397	.	+	.	transcript_id "MSTRG.72.1"	gene_id "MSTRG.72"	exon_number "1"
1	StringTie	exon	9921861	9922020	.	+	.	transcript_id "MSTRG.72.1"	gene_id "MSTRG.72"	exon_number "2"
1	StringTie	transcript	9962287	10024123	.	+	.	transcript_id "MSTRG.73.1"	gene_id "MSTRG.73"	gene_name "ENSSSCG00000051789"	xloc "XLOC_000069"	ref_gene_id "ENSSSCG00000051789"	cmp_ref "ENSSSCT00000080897"	class_code "n"	tss_id "TSS103"
1	StringTie	exon	9962287	9967149	.	+	.	transcript_id "MSTRG.73.1"	gene_id "MSTRG.73"	exon_number "1"
1	StringTie	exon	10013273	10024123	.	+	.	transcript_id "MSTRG.73.1"	gene_id "MSTRG.73"	exon_number "2"
1	StringTie	transcript	9992975	10012699	.	+	.	transcript_id "MSTRG.73.2"	gene_id "MSTRG.73"	xloc "XLOC_000069"	cmp_ref "ENSSSCT00000004493"	class_code "i"	cmp_ref_gene "ARID1B"	tss_id "TSS104"
1	StringTie	exon	9992975	10011452	.	+	.	transcript_id "MSTRG.73.2"	gene_id "MSTRG.73"	exon_number "1"
1	StringTie	exon	10011517	10012699	.	+	.	transcript_id "MSTRG.73.2"	gene_id "MSTRG.73"	exon_number "2"
1	StringTie	transcript	9993885	10031757	.	+	.	transcript_id "MSTRG.73.3"	gene_id "MSTRG.73"	gene_name "ENSSSCG00000051789"	xloc "XLOC_000069"	ref_gene_id "ENSSSCG00000051789"	cmp_ref "ENSSSCT00000080897"	class_code "n"	tss_id "TSS105"
1	StringTie	exon	9993885	10012699	.	+	.	transcript_id "MSTRG.73.3"	gene_id "MSTRG.73"	exon_number "1"
1	StringTie	exon	10014900	10024005	.	+	.	transcript_id "MSTRG.73.3"	gene_id "MSTRG.73"	exon_number "2"
1	StringTie	exon	10024294	10031757	.	+	.	transcript_id "MSTRG.73.3"	gene_id "MSTRG.73"	exon_number "3"
1	StringTie	exon	10013205	10015276	.	+	.	transcript_id "ENSSSCT00000080897"	gene_id "MSTRG.73"	exon_number "1"
1	StringTie	exon	10015326	10024005	.	+	.	transcript_id "ENSSSCT00000080897"	gene_id "MSTRG.73"	exon_number "2"
1	StringTie	transcript	10038207	10062292	.	+	.	transcript_id "MSTRG.74.1"	gene_id "MSTRG.74"	xloc "XLOC_000070"	cmp_ref "ENSSSCT00000004493"	class_code "i"	cmp_ref_gene "ARID1B"	tss_id "TSS107"
1	StringTie	exon	10038207	10057203	.	+	.	transcript_id "MSTRG.74.1"	gene_id "MSTRG.74"	exon_number "1"
1	StringTie	exon	10057264	10062292	.	+	.	transcript_id "MSTRG.74.1"	gene_id "MSTRG.74"	exon_number "2"
1	StringTie	transcript	10062441	10067974	.	+	.	transcript_id "MSTRG.75.1"	gene_id "MSTRG.75"	xloc "XLOC_000071"	cmp_ref "ENSSSCT00000004493"	class_code "i"	cmp_ref_gene "ARID1B"	tss_id "TSS108"
1	StringTie	exon	10062441	10065743	.	+	.	transcript_id "MSTRG.75.1"	gene_id "MSTRG.75"	exon_number "1"
1	StringTie	exon	10067864	10067974	.	+	.	transcript_id "MSTRG.75.1"	gene_id "MSTRG.75"	exon_number "2"
1	StringTie	transcript	10131264	10131721	.	+	.	transcript_id "MSTRG.76.1"	gene_id "MSTRG.76"	xloc "XLOC_000072"	cmp_ref "ENSSSCT00000004493"	class_code "i"	cmp_ref_gene "ARID1B"	tss_id "TSS109"
1	StringTie	exon	10131264	10131647	.	+	.	transcript_id "MSTRG.76.1"	gene_id "MSTRG.76"	exon_number "1"
1	StringTie	exon	10131697	10131721	.	+	.	transcript_id "MSTRG.76.1"	gene_id "MSTRG.76"	exon_number "2"
1	StringTie	transcript	10138977	10144481	.	+	.	transcript_id "MSTRG.77.1"	gene_id "MSTRG.77"	xloc "XLOC_000073"	cmp_ref "ENSSSCT00000004493"	class_code "i"	cmp_ref_gene "ARID1B"	tss_id "TSS110"
1	StringTie	exon	10138977	10139995	.	+	.	transcript_id "MSTRG.77.1"	gene_id "MSTRG.77"	exon_number "1"
1	StringTie	exon	10140278	10140508	.	+	.	transcript_id "MSTRG.77.1"	gene_id "MSTRG.77"	exon_number "2"
1	StringTie	exon	10140802	10144481	.	+	.	transcript_id "MSTRG.77.1"	gene_id "MSTRG.77"	exon_number "3"
1	StringTie	transcript	10145247	10168607	.	+	.	transcript_id "MSTRG.78.1"	gene_id "MSTRG.78"	xloc "XLOC_000074"	cmp_ref "ENSSSCT00000004493"	class_code "i"	cmp_ref_gene "ARID1B"	tss_id "TSS111"
1	StringTie	exon	10145247	10149275	.	+	.	transcript_id "MSTRG.78.1"	gene_id "MSTRG.78"	exon_number "1"
1	StringTie	exon	10168393	10168607	.	+	.	transcript_id "MSTRG.78.1"	gene_id "MSTRG.78"	exon_number "2"
1	StringTie	transcript	10155339	10189759	.	+	.	transcript_id "MSTRG.80.1"	gene_id "MSTRG.80"	xloc "XLOC_000075"	cmp_ref "ENSSSCT00000053144"	class_code "i"	cmp_ref_gene "ARID1B"	tss_id "TSS112"
1	StringTie	exon	10155339	10156202	.	+	.	transcript_id "MSTRG.80.1"	gene_id "MSTRG.80"	exon_number "1"
1	StringTie	exon	10189592	10189759	.	+	.	transcript_id "MSTRG.80.1"	gene_id "MSTRG.80"	exon_number "2"
1	ensembl	exon	10445161	10450600	.	+	.	transcript_id "ENSSSCT00000097177"	gene_id "ENSSSCG00000061773"	exon_number "1"
1	ensembl	exon	10850480	10855561	.	+	.	transcript_id "ENSSSCT00000103673"	gene_id "ENSSSCG00000054035"	exon_number "1"
1	ensembl	exon	10914097	10914285	.	+	.	transcript_id "ENSSSCT00000102579"	gene_id "ENSSSCG00000051971"	exon_number "1"
1	ensembl	exon	10979882	10981997	.	+	.	transcript_id "ENSSSCT00000102579"	gene_id "ENSSSCG00000051971"	exon_number "2"
1	ensembl	exon	11039025	11042816	.	+	.	transcript_id "ENSSSCT00000095442"	gene_id "ENSSSCG00000054849"	exon_number "1"
1	ensembl	exon	11343986	11348981	.	+	.	transcript_id "ENSSSCT00000097882"	gene_id "ENSSSCG00000061397"	exon_number "1"
1	ensembl	exon	11445956	11446107	.	+	.	transcript_id "ENSSSCT00000004497"	gene_id "ENSSSCG00000004068"	exon_number "1"
1	ensembl	exon	11446737	11446832	.	+	.	transcript_id "ENSSSCT00000004497"	gene_id "ENSSSCG00000004068"	exon_number "2"
1	ensembl	exon	11446950	11447060	.	+	.	transcript_id "ENSSSCT00000004497"	gene_id "ENSSSCG00000004068"	exon_number "3"
1	ensembl	exon	11448028	11448112	.	+	.	transcript_id "ENSSSCT00000004497"	gene_id "ENSSSCG00000004068"	exon_number "4"
1	ensembl	exon	11456383	11456528	.	+	.	transcript_id "ENSSSCT00000004497"	gene_id "ENSSSCG00000004068"	exon_number "5"
1	ensembl	exon	11459010	11459191	.	+	.	transcript_id "ENSSSCT00000004497"	gene_id "ENSSSCG00000004068"	exon_number "6"
1	ensembl	exon	11463400	11463529	.	+	.	transcript_id "ENSSSCT00000004497"	gene_id "ENSSSCG00000004068"	exon_number "7"
1	ensembl	exon	11468472	11468564	.	+	.	transcript_id "ENSSSCT00000004497"	gene_id "ENSSSCG00000004068"	exon_number "8"
1	ensembl	exon	11470414	11470667	.	+	.	transcript_id "ENSSSCT00000004497"	gene_id "ENSSSCG00000004068"	exon_number "9"
1	ensembl	exon	11476606	11476768	.	+	.	transcript_id "ENSSSCT00000004497"	gene_id "ENSSSCG00000004068"	exon_number "10"
1	ensembl	exon	11486957	11487103	.	+	.	transcript_id "ENSSSCT00000004497"	gene_id "ENSSSCG00000004068"	exon_number "11"
1	ensembl	exon	11491534	11491658	.	+	.	transcript_id "ENSSSCT00000004497"	gene_id "ENSSSCG00000004068"	exon_number "12"
1	ensembl	exon	11500852	11501979	.	+	.	transcript_id "ENSSSCT00000004497"	gene_id "ENSSSCG00000004068"	exon_number "13"
1	StringTie	exon	11566245	11566437	.	+	.	transcript_id "ENSSSCT00000105916"	gene_id "MSTRG.81"	exon_number "1"
1	StringTie	exon	11569081	11569232	.	+	.	transcript_id "ENSSSCT00000105916"	gene_id "MSTRG.81"	exon_number "2"
1	StringTie	exon	11584817	11584925	.	+	.	transcript_id "ENSSSCT00000105916"	gene_id "MSTRG.81"	exon_number "3"
1	StringTie	exon	11586274	11586425	.	+	.	transcript_id "ENSSSCT00000105916"	gene_id "MSTRG.81"	exon_number "4"
1	StringTie	exon	11595994	11596113	.	+	.	transcript_id "ENSSSCT00000105916"	gene_id "MSTRG.81"	exon_number "5"
1	StringTie	exon	11639846	11639973	.	+	.	transcript_id "ENSSSCT00000105916"	gene_id "MSTRG.81"	exon_number "6"
1	StringTie	exon	11648138	11649712	.	+	.	transcript_id "ENSSSCT00000105916"	gene_id "MSTRG.81"	exon_number "7"
1	StringTie	exon	11566250	11566437	.	+	.	transcript_id "ENSSSCT00000031943"	gene_id "MSTRG.81"	exon_number "1"
1	StringTie	exon	11569081	11569232	.	+	.	transcript_id "ENSSSCT00000031943"	gene_id "MSTRG.81"	exon_number "2"
1	StringTie	exon	11584817	11584925	.	+	.	transcript_id "ENSSSCT00000031943"	gene_id "MSTRG.81"	exon_number "3"
1	StringTie	exon	11586274	11586425	.	+	.	transcript_id "ENSSSCT00000031943"	gene_id "MSTRG.81"	exon_number "4"
1	StringTie	exon	11595994	11596113	.	+	.	transcript_id "ENSSSCT00000031943"	gene_id "MSTRG.81"	exon_number "5"
1	StringTie	exon	11639846	11639973	.	+	.	transcript_id "ENSSSCT00000031943"	gene_id "MSTRG.81"	exon_number "6"
1	StringTie	exon	11648138	11649712	.	+	.	transcript_id "ENSSSCT00000031943"	gene_id "MSTRG.81"	exon_number "7"
1	StringTie	exon	11653851	11653871	.	+	.	transcript_id "ENSSSCT00000031943"	gene_id "MSTRG.81"	exon_number "8"
1	StringTie	exon	11815319	11816626	.	+	.	transcript_id "ENSSSCT00000098667"	gene_id "MSTRG.85"	exon_number "1"
1	StringTie	exon	11877602	11877622	.	+	.	transcript_id "ENSSSCT00000098667"	gene_id "MSTRG.85"	exon_number "2"
1	StringTie	exon	11923249	11923409	.	+	.	transcript_id "ENSSSCT00000094399"	gene_id "MSTRG.89"	exon_number "1"
1	StringTie	exon	11940214	11941747	.	+	.	transcript_id "ENSSSCT00000094399"	gene_id "MSTRG.89"	exon_number "2"
1	StringTie	exon	11957379	11959566	.	+	.	transcript_id "ENSSSCT00000100709"	gene_id "MSTRG.90"	exon_number "1"
1	StringTie	exon	11959613	11962524	.	+	.	transcript_id "ENSSSCT00000100709"	gene_id "MSTRG.90"	exon_number "2"
1	StringTie	exon	11960485	11962524	.	+	.	transcript_id "ENSSSCT00000098106"	gene_id "MSTRG.90"	exon_number "1"
1	StringTie	exon	11962660	11964244	.	+	.	transcript_id "ENSSSCT00000098106"	gene_id "MSTRG.90"	exon_number "2"
1	StringTie	transcript	11999323	12024877	.	+	.	transcript_id "MSTRG.92.1"	gene_id "MSTRG.92"	gene_name "ENSSSCG00000052174"	xloc "XLOC_000086"	ref_gene_id "ENSSSCG00000052174"	cmp_ref "ENSSSCT00000104703"	class_code "o"	tss_id "TSS124"
1	StringTie	exon	11999323	12005965	.	+	.	transcript_id "MSTRG.92.1"	gene_id "MSTRG.92"	exon_number "1"
1	StringTie	exon	12023717	12024877	.	+	.	transcript_id "MSTRG.92.1"	gene_id "MSTRG.92"	exon_number "2"
1	StringTie	exon	12004999	12006078	.	+	.	transcript_id "ENSSSCT00000104703"	gene_id "MSTRG.92"	exon_number "1"
1	StringTie	exon	12006226	12008885	.	+	.	transcript_id "ENSSSCT00000104703"	gene_id "MSTRG.92"	exon_number "2"
1	StringTie	transcript	12020843	12033899	.	+	.	transcript_id "MSTRG.93.1"	gene_id "MSTRG.93"	xloc "XLOC_000087"	cmp_ref "ENSSSCT00000093594"	class_code "x"	cmp_ref_gene "ENSSSCG00000052694"	tss_id "TSS126"
1	StringTie	exon	12020843	12021062	.	+	.	transcript_id "MSTRG.93.1"	gene_id "MSTRG.93"	exon_number "1"
1	StringTie	exon	12032435	12033899	.	+	.	transcript_id "MSTRG.93.1"	gene_id "MSTRG.93"	exon_number "2"
1	StringTie	transcript	12058431	12064949	.	+	.	transcript_id "MSTRG.94.1"	gene_id "MSTRG.94"	xloc "XLOC_000088"	cmp_ref "ENSSSCT00000056077"	class_code "x"	cmp_ref_gene "SCAF8"	tss_id "TSS127"
1	StringTie	exon	12058431	12058478	.	+	.	transcript_id "MSTRG.94.1"	gene_id "MSTRG.94"	exon_number "1"
1	StringTie	exon	12063057	12064949	.	+	.	transcript_id "MSTRG.94.1"	gene_id "MSTRG.94"	exon_number "2"
1	StringTie	transcript	12079667	12085522	.	+	.	transcript_id "MSTRG.96.1"	gene_id "MSTRG.96"	xloc "XLOC_000089"	cmp_ref "ENSSSCT00000056077"	class_code "i"	cmp_ref_gene "SCAF8"	tss_id "TSS128"
1	StringTie	exon	12079667	12080269	.	+	.	transcript_id "MSTRG.96.1"	gene_id "MSTRG.96"	exon_number "1"
1	StringTie	exon	12085439	12085522	.	+	.	transcript_id "MSTRG.96.1"	gene_id "MSTRG.96"	exon_number "2"
1	StringTie	exon	12297676	12298225	.	+	.	transcript_id "ENSSSCT00000004500"	gene_id "MSTRG.97"	exon_number "1"
1	StringTie	exon	12353964	12354127	.	+	.	transcript_id "ENSSSCT00000004500"	gene_id "MSTRG.97"	exon_number "2"
1	StringTie	exon	12361987	12362189	.	+	.	transcript_id "ENSSSCT00000004500"	gene_id "MSTRG.97"	exon_number "3"
1	StringTie	exon	12362707	12362794	.	+	.	transcript_id "ENSSSCT00000004500"	gene_id "MSTRG.97"	exon_number "4"
1	StringTie	exon	12369903	12369944	.	+	.	transcript_id "ENSSSCT00000004500"	gene_id "MSTRG.97"	exon_number "5"
1	StringTie	exon	12373577	12373696	.	+	.	transcript_id "ENSSSCT00000004500"	gene_id "MSTRG.97"	exon_number "6"
1	StringTie	exon	12376070	12376129	.	+	.	transcript_id "ENSSSCT00000004500"	gene_id "MSTRG.97"	exon_number "7"
1	StringTie	exon	12381442	12381510	.	+	.	transcript_id "ENSSSCT00000004500"	gene_id "MSTRG.97"	exon_number "8"
1	StringTie	exon	12382021	12382167	.	+	.	transcript_id "ENSSSCT00000004500"	gene_id "MSTRG.97"	exon_number "9"
1	StringTie	exon	12387963	12388087	.	+	.	transcript_id "ENSSSCT00000004500"	gene_id "MSTRG.97"	exon_number "10"
1	StringTie	exon	12391906	12392114	.	+	.	transcript_id "ENSSSCT00000004500"	gene_id "MSTRG.97"	exon_number "11"
1	StringTie	exon	12392605	12392694	.	+	.	transcript_id "ENSSSCT00000004500"	gene_id "MSTRG.97"	exon_number "12"
1	StringTie	exon	12395389	12396688	.	+	.	transcript_id "ENSSSCT00000004500"	gene_id "MSTRG.97"	exon_number "13"
1	ensembl	exon	12397660	12398848	.	+	.	transcript_id "ENSSSCT00000072482"	gene_id "ENSSSCG00000043123"	exon_number "1"
1	ensembl	exon	12399134	12404024	.	+	.	transcript_id "ENSSSCT00000072482"	gene_id "ENSSSCG00000043123"	exon_number "2"
1	ensembl	exon	12506220	12506390	.	+	.	transcript_id "ENSSSCT00000081158"	gene_id "ENSSSCG00000046319"	exon_number "1"
1	ensembl	exon	12514457	12514509	.	+	.	transcript_id "ENSSSCT00000081158"	gene_id "ENSSSCG00000046319"	exon_number "2"
1	ensembl	exon	12528038	12528077	.	+	.	transcript_id "ENSSSCT00000081158"	gene_id "ENSSSCG00000046319"	exon_number "3"
1	ensembl	exon	12528697	12528866	.	+	.	transcript_id "ENSSSCT00000081158"	gene_id "ENSSSCG00000046319"	exon_number "4"
1	ensembl	exon	12551028	12551101	.	+	.	transcript_id "ENSSSCT00000081158"	gene_id "ENSSSCG00000046319"	exon_number "5"
1	ensembl	exon	12552548	12552619	.	+	.	transcript_id "ENSSSCT00000081158"	gene_id "ENSSSCG00000046319"	exon_number "6"
1	ensembl	exon	12559395	12559453	.	+	.	transcript_id "ENSSSCT00000081158"	gene_id "ENSSSCG00000046319"	exon_number "7"
1	ensembl	exon	12560746	12560834	.	+	.	transcript_id "ENSSSCT00000081158"	gene_id "ENSSSCG00000046319"	exon_number "8"
1	ensembl	exon	12571856	12571942	.	+	.	transcript_id "ENSSSCT00000081158"	gene_id "ENSSSCG00000046319"	exon_number "9"
1	ensembl	exon	12571978	12572036	.	+	.	transcript_id "ENSSSCT00000081158"	gene_id "ENSSSCG00000046319"	exon_number "10"
1	ensembl	exon	12572081	12572226	.	+	.	transcript_id "ENSSSCT00000081158"	gene_id "ENSSSCG00000046319"	exon_number "11"
1	ensembl	exon	12589413	12589423	.	+	.	transcript_id "ENSSSCT00000081158"	gene_id "ENSSSCG00000046319"	exon_number "12"
1	ensembl	exon	12589468	12589605	.	+	.	transcript_id "ENSSSCT00000081158"	gene_id "ENSSSCG00000046319"	exon_number "13"
1	ensembl	exon	12597539	12602724	.	+	.	transcript_id "ENSSSCT00000081158"	gene_id "ENSSSCG00000046319"	exon_number "14"
1	ensembl	exon	12527850	12528077	.	+	.	transcript_id "ENSSSCT00000102565"	gene_id "ENSSSCG00000046319"	exon_number "1"
1	ensembl	exon	12528697	12528866	.	+	.	transcript_id "ENSSSCT00000102565"	gene_id "ENSSSCG00000046319"	exon_number "2"
1	ensembl	exon	12551028	12551101	.	+	.	transcript_id "ENSSSCT00000102565"	gene_id "ENSSSCG00000046319"	exon_number "3"
1	ensembl	exon	12552548	12552619	.	+	.	transcript_id "ENSSSCT00000102565"	gene_id "ENSSSCG00000046319"	exon_number "4"
1	ensembl	exon	12559395	12559453	.	+	.	transcript_id "ENSSSCT00000102565"	gene_id "ENSSSCG00000046319"	exon_number "5"
1	ensembl	exon	12560746	12560834	.	+	.	transcript_id "ENSSSCT00000102565"	gene_id "ENSSSCG00000046319"	exon_number "6"
1	ensembl	exon	12571856	12571942	.	+	.	transcript_id "ENSSSCT00000102565"	gene_id "ENSSSCG00000046319"	exon_number "7"
1	ensembl	exon	12571978	12572031	.	+	.	transcript_id "ENSSSCT00000102565"	gene_id "ENSSSCG00000046319"	exon_number "8"
1	ensembl	exon	12572073	12572226	.	+	.	transcript_id "ENSSSCT00000102565"	gene_id "ENSSSCG00000046319"	exon_number "9"
1	ensembl	exon	12589448	12589605	.	+	.	transcript_id "ENSSSCT00000102565"	gene_id "ENSSSCG00000046319"	exon_number "10"
1	ensembl	exon	12597539	12599119	.	+	.	transcript_id "ENSSSCT00000102565"	gene_id "ENSSSCG00000046319"	exon_number "11"
1	StringTie	exon	13340355	13340482	.	+	.	transcript_id "ENSSSCT00000004504"	gene_id "MSTRG.100"	exon_number "1"
1	StringTie	exon	13408873	13409016	.	+	.	transcript_id "ENSSSCT00000004504"	gene_id "MSTRG.100"	exon_number "2"
1	StringTie	exon	13428586	13428675	.	+	.	transcript_id "ENSSSCT00000004504"	gene_id "MSTRG.100"	exon_number "3"
1	StringTie	exon	13430754	13430988	.	+	.	transcript_id "ENSSSCT00000004504"	gene_id "MSTRG.100"	exon_number "4"
1	StringTie	exon	13438230	13442039	.	+	.	transcript_id "ENSSSCT00000004504"	gene_id "MSTRG.100"	exon_number "5"
1	StringTie	transcript	13446490	13458531	.	+	.	transcript_id "MSTRG.102.1"	gene_id "MSTRG.102"	gene_name "MTRF1L"	xloc "XLOC_000094"	ref_gene_id "ENSSSCG00000004076"	cmp_ref "ENSSSCT00000004505"	class_code "m"	tss_id "TSS134"
1	StringTie	exon	13446490	13449800	.	+	.	transcript_id "MSTRG.102.1"	gene_id "MSTRG.102"	exon_number "1"
1	StringTie	exon	13452688	13452871	.	+	.	transcript_id "MSTRG.102.1"	gene_id "MSTRG.102"	exon_number "2"
1	StringTie	exon	13453395	13453558	.	+	.	transcript_id "MSTRG.102.1"	gene_id "MSTRG.102"	exon_number "3"
1	StringTie	exon	13455609	13455726	.	+	.	transcript_id "MSTRG.102.1"	gene_id "MSTRG.102"	exon_number "4"
1	StringTie	exon	13456863	13456999	.	+	.	transcript_id "MSTRG.102.1"	gene_id "MSTRG.102"	exon_number "5"
1	StringTie	exon	13457928	13458531	.	+	.	transcript_id "MSTRG.102.1"	gene_id "MSTRG.102"	exon_number "6"
1	StringTie	exon	13446492	13446790	.	+	.	transcript_id "ENSSSCT00000087306"	gene_id "MSTRG.102"	exon_number "1"
1	StringTie	exon	13449721	13449800	.	+	.	transcript_id "ENSSSCT00000087306"	gene_id "MSTRG.102"	exon_number "2"
1	StringTie	exon	13452688	13452871	.	+	.	transcript_id "ENSSSCT00000087306"	gene_id "MSTRG.102"	exon_number "3"
1	StringTie	exon	13453395	13453558	.	+	.	transcript_id "ENSSSCT00000087306"	gene_id "MSTRG.102"	exon_number "4"
1	StringTie	exon	13455609	13455726	.	+	.	transcript_id "ENSSSCT00000087306"	gene_id "MSTRG.102"	exon_number "5"
1	StringTie	exon	13457928	13458531	.	+	.	transcript_id "ENSSSCT00000087306"	gene_id "MSTRG.102"	exon_number "6"
1	StringTie	exon	13446492	13446790	.	+	.	transcript_id "ENSSSCT00000004505"	gene_id "MSTRG.102"	exon_number "1"
1	StringTie	exon	13449721	13449800	.	+	.	transcript_id "ENSSSCT00000004505"	gene_id "MSTRG.102"	exon_number "2"
1	StringTie	exon	13452688	13452871	.	+	.	transcript_id "ENSSSCT00000004505"	gene_id "MSTRG.102"	exon_number "3"
1	StringTie	exon	13453395	13453558	.	+	.	transcript_id "ENSSSCT00000004505"	gene_id "MSTRG.102"	exon_number "4"
1	StringTie	exon	13455609	13455726	.	+	.	transcript_id "ENSSSCT00000004505"	gene_id "MSTRG.102"	exon_number "5"
1	StringTie	exon	13456863	13456999	.	+	.	transcript_id "ENSSSCT00000004505"	gene_id "MSTRG.102"	exon_number "6"
1	StringTie	exon	13457928	13458531	.	+	.	transcript_id "ENSSSCT00000004505"	gene_id "MSTRG.102"	exon_number "7"
1	StringTie	transcript	13467501	13478988	.	+	.	transcript_id "MSTRG.104.2"	gene_id "MSTRG.104"	gene_name "FBXO5"	xloc "XLOC_000095"	ref_gene_id "ENSSSCG00000004077"	cmp_ref "ENSSSCT00000071576"	class_code "j"	tss_id "TSS135"
1	StringTie	exon	13467501	13467689	.	+	.	transcript_id "MSTRG.104.2"	gene_id "MSTRG.104"	exon_number "1"
1	StringTie	exon	13472925	13473642	.	+	.	transcript_id "MSTRG.104.2"	gene_id "MSTRG.104"	exon_number "2"
1	StringTie	exon	13475735	13475825	.	+	.	transcript_id "MSTRG.104.2"	gene_id "MSTRG.104"	exon_number "3"
1	StringTie	exon	13476754	13476936	.	+	.	transcript_id "MSTRG.104.2"	gene_id "MSTRG.104"	exon_number "4"
1	StringTie	exon	13477628	13478988	.	+	.	transcript_id "MSTRG.104.2"	gene_id "MSTRG.104"	exon_number "5"
1	StringTie	exon	13467501	13467685	.	+	.	transcript_id "ENSSSCT00000061652"	gene_id "MSTRG.104"	exon_number "1"
1	StringTie	exon	13472925	13473642	.	+	.	transcript_id "ENSSSCT00000061652"	gene_id "MSTRG.104"	exon_number "2"
1	StringTie	exon	13475735	13475825	.	+	.	transcript_id "ENSSSCT00000061652"	gene_id "MSTRG.104"	exon_number "3"
1	StringTie	exon	13477628	13478988	.	+	.	transcript_id "ENSSSCT00000061652"	gene_id "MSTRG.104"	exon_number "4"
1	StringTie	exon	13467501	13467685	.	+	.	transcript_id "ENSSSCT00000071576"	gene_id "MSTRG.104"	exon_number "1"
1	StringTie	exon	13472925	13473642	.	+	.	transcript_id "ENSSSCT00000071576"	gene_id "MSTRG.104"	exon_number "2"
1	StringTie	exon	13475735	13475825	.	+	.	transcript_id "ENSSSCT00000071576"	gene_id "MSTRG.104"	exon_number "3"
1	StringTie	exon	13476754	13476936	.	+	.	transcript_id "ENSSSCT00000071576"	gene_id "MSTRG.104"	exon_number "4"
1	StringTie	exon	13477628	13477758	.	+	.	transcript_id "ENSSSCT00000071576"	gene_id "MSTRG.104"	exon_number "5"
1	StringTie	exon	13479204	13479280	.	+	.	transcript_id "ENSSSCT00000071576"	gene_id "MSTRG.104"	exon_number "6"
1	StringTie	exon	13501186	13505928	.	+	.	transcript_id "ENSSSCT00000071576"	gene_id "MSTRG.104"	exon_number "7"
1	StringTie	exon	13715174	13715356	.	+	.	transcript_id "ENSSSCT00000080474"	gene_id "MSTRG.107"	exon_number "1"
1	StringTie	exon	13723161	13723447	.	+	.	transcript_id "ENSSSCT00000080474"	gene_id "MSTRG.107"	exon_number "2"
1	StringTie	exon	13803995	13804056	.	+	.	transcript_id "ENSSSCT00000080474"	gene_id "MSTRG.107"	exon_number "3"
1	StringTie	exon	13827081	13827176	.	+	.	transcript_id "ENSSSCT00000080474"	gene_id "MSTRG.107"	exon_number "4"
1	StringTie	exon	13834563	13834646	.	+	.	transcript_id "ENSSSCT00000080474"	gene_id "MSTRG.107"	exon_number "5"
1	StringTie	exon	13841701	13841793	.	+	.	transcript_id "ENSSSCT00000080474"	gene_id "MSTRG.107"	exon_number "6"
1	StringTie	exon	13842706	13842884	.	+	.	transcript_id "ENSSSCT00000080474"	gene_id "MSTRG.107"	exon_number "7"
1	StringTie	exon	13847997	13848193	.	+	.	transcript_id "ENSSSCT00000080474"	gene_id "MSTRG.107"	exon_number "8"
1	StringTie	exon	13851599	13851708	.	+	.	transcript_id "ENSSSCT00000080474"	gene_id "MSTRG.107"	exon_number "9"
1	StringTie	exon	13855410	13855460	.	+	.	transcript_id "ENSSSCT00000080474"	gene_id "MSTRG.107"	exon_number "10"
1	StringTie	exon	13859888	13859995	.	+	.	transcript_id "ENSSSCT00000080474"	gene_id "MSTRG.107"	exon_number "11"
1	StringTie	exon	13862926	13863063	.	+	.	transcript_id "ENSSSCT00000080474"	gene_id "MSTRG.107"	exon_number "12"
1	StringTie	exon	13864582	13864746	.	+	.	transcript_id "ENSSSCT00000080474"	gene_id "MSTRG.107"	exon_number "13"
1	StringTie	exon	13872511	13872623	.	+	.	transcript_id "ENSSSCT00000080474"	gene_id "MSTRG.107"	exon_number "14"
1	StringTie	exon	13873159	13873327	.	+	.	transcript_id "ENSSSCT00000080474"	gene_id "MSTRG.107"	exon_number "15"
1	StringTie	exon	13878491	13878587	.	+	.	transcript_id "ENSSSCT00000080474"	gene_id "MSTRG.107"	exon_number "16"
1	StringTie	exon	13879848	13880050	.	+	.	transcript_id "ENSSSCT00000080474"	gene_id "MSTRG.107"	exon_number "17"
1	StringTie	exon	13882413	13882577	.	+	.	transcript_id "ENSSSCT00000080474"	gene_id "MSTRG.107"	exon_number "18"
1	StringTie	exon	13883039	13883191	.	+	.	transcript_id "ENSSSCT00000080474"	gene_id "MSTRG.107"	exon_number "19"
1	StringTie	exon	13884171	13884314	.	+	.	transcript_id "ENSSSCT00000080474"	gene_id "MSTRG.107"	exon_number "20"
1	StringTie	exon	13887076	13887249	.	+	.	transcript_id "ENSSSCT00000080474"	gene_id "MSTRG.107"	exon_number "21"
1	StringTie	exon	13889963	13890121	.	+	.	transcript_id "ENSSSCT00000080474"	gene_id "MSTRG.107"	exon_number "22"
1	StringTie	exon	13890420	13890584	.	+	.	transcript_id "ENSSSCT00000080474"	gene_id "MSTRG.107"	exon_number "23"
1	StringTie	exon	13892795	13892929	.	+	.	transcript_id "ENSSSCT00000080474"	gene_id "MSTRG.107"	exon_number "24"
1	StringTie	exon	13895564	13895722	.	+	.	transcript_id "ENSSSCT00000080474"	gene_id "MSTRG.107"	exon_number "25"
1	StringTie	exon	13895922	13896130	.	+	.	transcript_id "ENSSSCT00000080474"	gene_id "MSTRG.107"	exon_number "26"
1	StringTie	exon	13896772	13896880	.	+	.	transcript_id "ENSSSCT00000080474"	gene_id "MSTRG.107"	exon_number "27"
1	StringTie	exon	13898685	13898849	.	+	.	transcript_id "ENSSSCT00000080474"	gene_id "MSTRG.107"	exon_number "28"
1	StringTie	exon	13899803	13899970	.	+	.	transcript_id "ENSSSCT00000080474"	gene_id "MSTRG.107"	exon_number "29"
1	StringTie	exon	13901732	13901902	.	+	.	transcript_id "ENSSSCT00000080474"	gene_id "MSTRG.107"	exon_number "30"
1	StringTie	exon	13902925	13903065	.	+	.	transcript_id "ENSSSCT00000080474"	gene_id "MSTRG.107"	exon_number "31"
1	StringTie	exon	13906787	13906947	.	+	.	transcript_id "ENSSSCT00000080474"	gene_id "MSTRG.107"	exon_number "32"
1	StringTie	exon	13909645	13909795	.	+	.	transcript_id "ENSSSCT00000080474"	gene_id "MSTRG.107"	exon_number "33"
1	StringTie	exon	13912906	13913133	.	+	.	transcript_id "ENSSSCT00000080474"	gene_id "MSTRG.107"	exon_number "34"
1	StringTie	exon	13913500	13913598	.	+	.	transcript_id "ENSSSCT00000080474"	gene_id "MSTRG.107"	exon_number "35"
1	StringTie	exon	13916099	13916286	.	+	.	transcript_id "ENSSSCT00000080474"	gene_id "MSTRG.107"	exon_number "36"
1	StringTie	exon	13916696	13916915	.	+	.	transcript_id "ENSSSCT00000080474"	gene_id "MSTRG.107"	exon_number "37"
1	StringTie	transcript	13715174	14201774	.	+	.	transcript_id "MSTRG.107.1"	gene_id "MSTRG.107"	gene_name "ENSSSCG00000004082"	xloc "XLOC_000096"	ref_gene_id "ENSSSCG00000004082"	cmp_ref "ENSSSCT00000082300"	class_code "j"	tss_id "TSS136"
1	StringTie	exon	13715174	13715356	.	+	.	transcript_id "MSTRG.107.1"	gene_id "MSTRG.107"	exon_number "1"
1	StringTie	exon	13723161	13723447	.	+	.	transcript_id "MSTRG.107.1"	gene_id "MSTRG.107"	exon_number "2"
1	StringTie	exon	13803995	13804056	.	+	.	transcript_id "MSTRG.107.1"	gene_id "MSTRG.107"	exon_number "3"
1	StringTie	exon	13827081	13827176	.	+	.	transcript_id "MSTRG.107.1"	gene_id "MSTRG.107"	exon_number "4"
1	StringTie	exon	13834563	13834646	.	+	.	transcript_id "MSTRG.107.1"	gene_id "MSTRG.107"	exon_number "5"
1	StringTie	exon	13841701	13841793	.	+	.	transcript_id "MSTRG.107.1"	gene_id "MSTRG.107"	exon_number "6"
1	StringTie	exon	13842706	13842884	.	+	.	transcript_id "MSTRG.107.1"	gene_id "MSTRG.107"	exon_number "7"
1	StringTie	exon	13847997	13848193	.	+	.	transcript_id "MSTRG.107.1"	gene_id "MSTRG.107"	exon_number "8"
1	StringTie	exon	13851599	13851708	.	+	.	transcript_id "MSTRG.107.1"	gene_id "MSTRG.107"	exon_number "9"
1	StringTie	exon	13855410	13855460	.	+	.	transcript_id "MSTRG.107.1"	gene_id "MSTRG.107"	exon_number "10"
1	StringTie	exon	13859888	13859995	.	+	.	transcript_id "MSTRG.107.1"	gene_id "MSTRG.107"	exon_number "11"
1	StringTie	exon	13862926	13863063	.	+	.	transcript_id "MSTRG.107.1"	gene_id "MSTRG.107"	exon_number "12"
1	StringTie	exon	13864582	13864746	.	+	.	transcript_id "MSTRG.107.1"	gene_id "MSTRG.107"	exon_number "13"
1	StringTie	exon	13872511	13872623	.	+	.	transcript_id "MSTRG.107.1"	gene_id "MSTRG.107"	exon_number "14"
1	StringTie	exon	13873159	13873327	.	+	.	transcript_id "MSTRG.107.1"	gene_id "MSTRG.107"	exon_number "15"
1	StringTie	exon	13878491	13878587	.	+	.	transcript_id "MSTRG.107.1"	gene_id "MSTRG.107"	exon_number "16"
1	StringTie	exon	13879848	13880050	.	+	.	transcript_id "MSTRG.107.1"	gene_id "MSTRG.107"	exon_number "17"
1	StringTie	exon	13882413	13882577	.	+	.	transcript_id "MSTRG.107.1"	gene_id "MSTRG.107"	exon_number "18"
1	StringTie	exon	13883039	13883191	.	+	.	transcript_id "MSTRG.107.1"	gene_id "MSTRG.107"	exon_number "19"
1	StringTie	exon	13884171	13884314	.	+	.	transcript_id "MSTRG.107.1"	gene_id "MSTRG.107"	exon_number "20"
1	StringTie	exon	13887076	13887249	.	+	.	transcript_id "MSTRG.107.1"	gene_id "MSTRG.107"	exon_number "21"
1	StringTie	exon	13889963	13890121	.	+	.	transcript_id "MSTRG.107.1"	gene_id "MSTRG.107"	exon_number "22"
1	StringTie	exon	13890420	13890584	.	+	.	transcript_id "MSTRG.107.1"	gene_id "MSTRG.107"	exon_number "23"
1	StringTie	exon	13892795	13892929	.	+	.	transcript_id "MSTRG.107.1"	gene_id "MSTRG.107"	exon_number "24"
1	StringTie	exon	13895564	13895722	.	+	.	transcript_id "MSTRG.107.1"	gene_id "MSTRG.107"	exon_number "25"
1	StringTie	exon	13895922	13896130	.	+	.	transcript_id "MSTRG.107.1"	gene_id "MSTRG.107"	exon_number "26"
1	StringTie	exon	13896772	13896880	.	+	.	transcript_id "MSTRG.107.1"	gene_id "MSTRG.107"	exon_number "27"
1	StringTie	exon	13898685	13898849	.	+	.	transcript_id "MSTRG.107.1"	gene_id "MSTRG.107"	exon_number "28"
1	StringTie	exon	13899803	13899970	.	+	.	transcript_id "MSTRG.107.1"	gene_id "MSTRG.107"	exon_number "29"
1	StringTie	exon	13901732	13901902	.	+	.	transcript_id "MSTRG.107.1"	gene_id "MSTRG.107"	exon_number "30"
1	StringTie	exon	13902925	13903065	.	+	.	transcript_id "MSTRG.107.1"	gene_id "MSTRG.107"	exon_number "31"
1	StringTie	exon	13906787	13906947	.	+	.	transcript_id "MSTRG.107.1"	gene_id "MSTRG.107"	exon_number "32"
1	StringTie	exon	13909645	13909795	.	+	.	transcript_id "MSTRG.107.1"	gene_id "MSTRG.107"	exon_number "33"
1	StringTie	exon	13912906	13913133	.	+	.	transcript_id "MSTRG.107.1"	gene_id "MSTRG.107"	exon_number "34"
1	StringTie	exon	13913500	13913598	.	+	.	transcript_id "MSTRG.107.1"	gene_id "MSTRG.107"	exon_number "35"
1	StringTie	exon	13916099	13916286	.	+	.	transcript_id "MSTRG.107.1"	gene_id "MSTRG.107"	exon_number "36"
1	StringTie	exon	13916696	13916819	.	+	.	transcript_id "MSTRG.107.1"	gene_id "MSTRG.107"	exon_number "37"
1	StringTie	exon	13919273	13919439	.	+	.	transcript_id "MSTRG.107.1"	gene_id "MSTRG.107"	exon_number "38"
1	StringTie	exon	13921520	13921673	.	+	.	transcript_id "MSTRG.107.1"	gene_id "MSTRG.107"	exon_number "39"
1	StringTie	exon	13923618	13924246	.	+	.	transcript_id "MSTRG.107.1"	gene_id "MSTRG.107"	exon_number "40"
1	StringTie	exon	13926845	13927024	.	+	.	transcript_id "MSTRG.107.1"	gene_id "MSTRG.107"	exon_number "41"
1	StringTie	exon	13928380	13928530	.	+	.	transcript_id "MSTRG.107.1"	gene_id "MSTRG.107"	exon_number "42"
1	StringTie	exon	13928877	13929035	.	+	.	transcript_id "MSTRG.107.1"	gene_id "MSTRG.107"	exon_number "43"
1	StringTie	exon	13931466	13931648	.	+	.	transcript_id "MSTRG.107.1"	gene_id "MSTRG.107"	exon_number "44"
1	StringTie	exon	13935016	13935117	.	+	.	transcript_id "MSTRG.107.1"	gene_id "MSTRG.107"	exon_number "45"
1	StringTie	exon	13936070	13936273	.	+	.	transcript_id "MSTRG.107.1"	gene_id "MSTRG.107"	exon_number "46"
1	StringTie	exon	13937318	13937525	.	+	.	transcript_id "MSTRG.107.1"	gene_id "MSTRG.107"	exon_number "47"
1	StringTie	exon	13938345	13938457	.	+	.	transcript_id "MSTRG.107.1"	gene_id "MSTRG.107"	exon_number "48"
1	StringTie	exon	13940277	13940482	.	+	.	transcript_id "MSTRG.107.1"	gene_id "MSTRG.107"	exon_number "49"
1	StringTie	exon	13941529	13941684	.	+	.	transcript_id "MSTRG.107.1"	gene_id "MSTRG.107"	exon_number "50"
1	StringTie	exon	13945373	13945664	.	+	.	transcript_id "MSTRG.107.1"	gene_id "MSTRG.107"	exon_number "51"
1	StringTie	exon	13946773	13946945	.	+	.	transcript_id "MSTRG.107.1"	gene_id "MSTRG.107"	exon_number "52"
1	StringTie	exon	13949353	13949662	.	+	.	transcript_id "MSTRG.107.1"	gene_id "MSTRG.107"	exon_number "53"
1	StringTie	exon	13951342	13951506	.	+	.	transcript_id "MSTRG.107.1"	gene_id "MSTRG.107"	exon_number "54"
1	StringTie	exon	13955288	13955644	.	+	.	transcript_id "MSTRG.107.1"	gene_id "MSTRG.107"	exon_number "55"
1	StringTie	exon	13961739	13961875	.	+	.	transcript_id "MSTRG.107.1"	gene_id "MSTRG.107"	exon_number "56"
1	StringTie	exon	13962091	13962268	.	+	.	transcript_id "MSTRG.107.1"	gene_id "MSTRG.107"	exon_number "57"
1	StringTie	exon	13962710	13962892	.	+	.	transcript_id "MSTRG.107.1"	gene_id "MSTRG.107"	exon_number "58"
1	StringTie	exon	13970061	13970204	.	+	.	transcript_id "MSTRG.107.1"	gene_id "MSTRG.107"	exon_number "59"
1	StringTie	exon	13970495	13970650	.	+	.	transcript_id "MSTRG.107.1"	gene_id "MSTRG.107"	exon_number "60"
1	StringTie	exon	13972476	13972640	.	+	.	transcript_id "MSTRG.107.1"	gene_id "MSTRG.107"	exon_number "61"
1	StringTie	exon	13974177	13974349	.	+	.	transcript_id "MSTRG.107.1"	gene_id "MSTRG.107"	exon_number "62"
1	StringTie	exon	13976187	13976340	.	+	.	transcript_id "MSTRG.107.1"	gene_id "MSTRG.107"	exon_number "63"
1	StringTie	exon	13979276	13979419	.	+	.	transcript_id "MSTRG.107.1"	gene_id "MSTRG.107"	exon_number "64"
1	StringTie	exon	13980308	13980472	.	+	.	transcript_id "MSTRG.107.1"	gene_id "MSTRG.107"	exon_number "65"
1	StringTie	exon	13984334	13984651	.	+	.	transcript_id "MSTRG.107.1"	gene_id "MSTRG.107"	exon_number "66"
1	StringTie	exon	13986471	13986626	.	+	.	transcript_id "MSTRG.107.1"	gene_id "MSTRG.107"	exon_number "67"
1	StringTie	exon	13986779	13986949	.	+	.	transcript_id "MSTRG.107.1"	gene_id "MSTRG.107"	exon_number "68"
1	StringTie	exon	13988217	13988543	.	+	.	transcript_id "MSTRG.107.1"	gene_id "MSTRG.107"	exon_number "69"
1	StringTie	exon	13989689	13989841	.	+	.	transcript_id "MSTRG.107.1"	gene_id "MSTRG.107"	exon_number "70"
1	StringTie	exon	13990913	13991080	.	+	.	transcript_id "MSTRG.107.1"	gene_id "MSTRG.107"	exon_number "71"
1	StringTie	exon	13993656	13993832	.	+	.	transcript_id "MSTRG.107.1"	gene_id "MSTRG.107"	exon_number "72"
1	StringTie	exon	13995455	13995601	.	+	.	transcript_id "MSTRG.107.1"	gene_id "MSTRG.107"	exon_number "73"
1	StringTie	exon	13998600	13998725	.	+	.	transcript_id "MSTRG.107.1"	gene_id "MSTRG.107"	exon_number "74"
1	StringTie	exon	14000823	14000999	.	+	.	transcript_id "MSTRG.107.1"	gene_id "MSTRG.107"	exon_number "75"
1	StringTie	exon	14002037	14002302	.	+	.	transcript_id "MSTRG.107.1"	gene_id "MSTRG.107"	exon_number "76"
1	StringTie	exon	14004568	14006726	.	+	.	transcript_id "MSTRG.107.1"	gene_id "MSTRG.107"	exon_number "77"
1	StringTie	exon	14009464	14009801	.	+	.	transcript_id "MSTRG.107.1"	gene_id "MSTRG.107"	exon_number "78"
1	StringTie	exon	14010207	14010351	.	+	.	transcript_id "MSTRG.107.1"	gene_id "MSTRG.107"	exon_number "79"
1	StringTie	exon	14010998	14011216	.	+	.	transcript_id "MSTRG.107.1"	gene_id "MSTRG.107"	exon_number "80"
1	StringTie	exon	14012183	14012442	.	+	.	transcript_id "MSTRG.107.1"	gene_id "MSTRG.107"	exon_number "81"
1	StringTie	exon	14014161	14014326	.	+	.	transcript_id "MSTRG.107.1"	gene_id "MSTRG.107"	exon_number "82"
1	StringTie	exon	14014677	14014831	.	+	.	transcript_id "MSTRG.107.1"	gene_id "MSTRG.107"	exon_number "83"
1	StringTie	exon	14017929	14018080	.	+	.	transcript_id "MSTRG.107.1"	gene_id "MSTRG.107"	exon_number "84"
1	StringTie	exon	14018678	14018860	.	+	.	transcript_id "MSTRG.107.1"	gene_id "MSTRG.107"	exon_number "85"
1	StringTie	exon	14019755	14019892	.	+	.	transcript_id "MSTRG.107.1"	gene_id "MSTRG.107"	exon_number "86"
1	StringTie	exon	14022462	14022647	.	+	.	transcript_id "MSTRG.107.1"	gene_id "MSTRG.107"	exon_number "87"
1	StringTie	exon	14022833	14022955	.	+	.	transcript_id "MSTRG.107.1"	gene_id "MSTRG.107"	exon_number "88"
1	StringTie	exon	14023435	14023617	.	+	.	transcript_id "MSTRG.107.1"	gene_id "MSTRG.107"	exon_number "89"
1	StringTie	exon	14024685	14024828	.	+	.	transcript_id "MSTRG.107.1"	gene_id "MSTRG.107"	exon_number "90"
1	StringTie	exon	14028894	14029088	.	+	.	transcript_id "MSTRG.107.1"	gene_id "MSTRG.107"	exon_number "91"
1	StringTie	exon	14030171	14030311	.	+	.	transcript_id "MSTRG.107.1"	gene_id "MSTRG.107"	exon_number "92"
1	StringTie	exon	14038312	14038479	.	+	.	transcript_id "MSTRG.107.1"	gene_id "MSTRG.107"	exon_number "93"
1	StringTie	exon	14038691	14038852	.	+	.	transcript_id "MSTRG.107.1"	gene_id "MSTRG.107"	exon_number "94"
1	StringTie	exon	14046058	14046252	.	+	.	transcript_id "MSTRG.107.1"	gene_id "MSTRG.107"	exon_number "95"
1	StringTie	exon	14047750	14047923	.	+	.	transcript_id "MSTRG.107.1"	gene_id "MSTRG.107"	exon_number "96"
1	StringTie	exon	14052148	14052339	.	+	.	transcript_id "MSTRG.107.1"	gene_id "MSTRG.107"	exon_number "97"
1	StringTie	exon	14061715	14061846	.	+	.	transcript_id "MSTRG.107.1"	gene_id "MSTRG.107"	exon_number "98"
1	StringTie	exon	14062783	14062892	.	+	.	transcript_id "MSTRG.107.1"	gene_id "MSTRG.107"	exon_number "99"
1	StringTie	exon	14069211	14069367	.	+	.	transcript_id "MSTRG.107.1"	gene_id "MSTRG.107"	exon_number "100"
1	StringTie	exon	14073062	14073193	.	+	.	transcript_id "MSTRG.107.1"	gene_id "MSTRG.107"	exon_number "101"
1	StringTie	exon	14073395	14073550	.	+	.	transcript_id "MSTRG.107.1"	gene_id "MSTRG.107"	exon_number "102"
1	StringTie	exon	14074143	14074352	.	+	.	transcript_id "MSTRG.107.1"	gene_id "MSTRG.107"	exon_number "103"
1	StringTie	exon	14079141	14079242	.	+	.	transcript_id "MSTRG.107.1"	gene_id "MSTRG.107"	exon_number "104"
1	StringTie	exon	14082238	14082357	.	+	.	transcript_id "MSTRG.107.1"	gene_id "MSTRG.107"	exon_number "105"
1	StringTie	exon	14083886	14084086	.	+	.	transcript_id "MSTRG.107.1"	gene_id "MSTRG.107"	exon_number "106"
1	StringTie	exon	14087204	14087377	.	+	.	transcript_id "MSTRG.107.1"	gene_id "MSTRG.107"	exon_number "107"
1	StringTie	exon	14089095	14089226	.	+	.	transcript_id "MSTRG.107.1"	gene_id "MSTRG.107"	exon_number "108"
1	StringTie	exon	14090110	14090306	.	+	.	transcript_id "MSTRG.107.1"	gene_id "MSTRG.107"	exon_number "109"
1	StringTie	exon	14091266	14091398	.	+	.	transcript_id "MSTRG.107.1"	gene_id "MSTRG.107"	exon_number "110"
1	StringTie	exon	14091781	14091963	.	+	.	transcript_id "MSTRG.107.1"	gene_id "MSTRG.107"	exon_number "111"
1	StringTie	exon	14093208	14093357	.	+	.	transcript_id "MSTRG.107.1"	gene_id "MSTRG.107"	exon_number "112"
1	StringTie	exon	14094422	14094598	.	+	.	transcript_id "MSTRG.107.1"	gene_id "MSTRG.107"	exon_number "113"
1	StringTie	exon	14095303	14095458	.	+	.	transcript_id "MSTRG.107.1"	gene_id "MSTRG.107"	exon_number "114"
1	StringTie	exon	14102782	14102937	.	+	.	transcript_id "MSTRG.107.1"	gene_id "MSTRG.107"	exon_number "115"
1	StringTie	exon	14105527	14105697	.	+	.	transcript_id "MSTRG.107.1"	gene_id "MSTRG.107"	exon_number "116"
1	StringTie	exon	14108477	14108610	.	+	.	transcript_id "MSTRG.107.1"	gene_id "MSTRG.107"	exon_number "117"
1	StringTie	exon	14108987	14109191	.	+	.	transcript_id "MSTRG.107.1"	gene_id "MSTRG.107"	exon_number "118"
1	StringTie	exon	14111110	14111292	.	+	.	transcript_id "MSTRG.107.1"	gene_id "MSTRG.107"	exon_number "119"
1	StringTie	exon	14111900	14112046	.	+	.	transcript_id "MSTRG.107.1"	gene_id "MSTRG.107"	exon_number "120"
1	StringTie	exon	14114317	14114471	.	+	.	transcript_id "MSTRG.107.1"	gene_id "MSTRG.107"	exon_number "121"
1	StringTie	exon	14114894	14115041	.	+	.	transcript_id "MSTRG.107.1"	gene_id "MSTRG.107"	exon_number "122"
1	StringTie	exon	14117614	14117708	.	+	.	transcript_id "MSTRG.107.1"	gene_id "MSTRG.107"	exon_number "123"
1	StringTie	exon	14120880	14121114	.	+	.	transcript_id "MSTRG.107.1"	gene_id "MSTRG.107"	exon_number "124"
1	StringTie	exon	14123004	14123198	.	+	.	transcript_id "MSTRG.107.1"	gene_id "MSTRG.107"	exon_number "125"
1	StringTie	exon	14127160	14127285	.	+	.	transcript_id "MSTRG.107.1"	gene_id "MSTRG.107"	exon_number "126"
1	StringTie	exon	14131527	14131682	.	+	.	transcript_id "MSTRG.107.1"	gene_id "MSTRG.107"	exon_number "127"
1	StringTie	exon	14139840	14139998	.	+	.	transcript_id "MSTRG.107.1"	gene_id "MSTRG.107"	exon_number "128"
1	StringTie	exon	14143615	14143781	.	+	.	transcript_id "MSTRG.107.1"	gene_id "MSTRG.107"	exon_number "129"
1	StringTie	exon	14156376	14156538	.	+	.	transcript_id "MSTRG.107.1"	gene_id "MSTRG.107"	exon_number "130"
1	StringTie	exon	14165762	14165949	.	+	.	transcript_id "MSTRG.107.1"	gene_id "MSTRG.107"	exon_number "131"
1	StringTie	exon	14166870	14167020	.	+	.	transcript_id "MSTRG.107.1"	gene_id "MSTRG.107"	exon_number "132"
1	StringTie	exon	14171666	14171848	.	+	.	transcript_id "MSTRG.107.1"	gene_id "MSTRG.107"	exon_number "133"
1	StringTie	exon	14172111	14172248	.	+	.	transcript_id "MSTRG.107.1"	gene_id "MSTRG.107"	exon_number "134"
1	StringTie	exon	14173907	14174098	.	+	.	transcript_id "MSTRG.107.1"	gene_id "MSTRG.107"	exon_number "135"
1	StringTie	exon	14174822	14175155	.	+	.	transcript_id "MSTRG.107.1"	gene_id "MSTRG.107"	exon_number "136"
1	StringTie	exon	14178458	14178600	.	+	.	transcript_id "MSTRG.107.1"	gene_id "MSTRG.107"	exon_number "137"
1	StringTie	exon	14180279	14180405	.	+	.	transcript_id "MSTRG.107.1"	gene_id "MSTRG.107"	exon_number "138"
1	StringTie	exon	14181165	14181376	.	+	.	transcript_id "MSTRG.107.1"	gene_id "MSTRG.107"	exon_number "139"
1	StringTie	exon	14184673	14184873	.	+	.	transcript_id "MSTRG.107.1"	gene_id "MSTRG.107"	exon_number "140"
1	StringTie	exon	14186645	14186773	.	+	.	transcript_id "MSTRG.107.1"	gene_id "MSTRG.107"	exon_number "141"
1	StringTie	exon	14188622	14188834	.	+	.	transcript_id "MSTRG.107.1"	gene_id "MSTRG.107"	exon_number "142"
1	StringTie	exon	14190408	14190500	.	+	.	transcript_id "MSTRG.107.1"	gene_id "MSTRG.107"	exon_number "143"
1	StringTie	exon	14191923	14191981	.	+	.	transcript_id "MSTRG.107.1"	gene_id "MSTRG.107"	exon_number "144"
1	StringTie	exon	14200727	14201774	.	+	.	transcript_id "MSTRG.107.1"	gene_id "MSTRG.107"	exon_number "145"
1	StringTie	exon	13715662	13715895	.	+	.	transcript_id "ENSSSCT00000074076"	gene_id "MSTRG.107"	exon_number "1"
1	StringTie	exon	13723161	13723447	.	+	.	transcript_id "ENSSSCT00000074076"	gene_id "MSTRG.107"	exon_number "2"
1	StringTie	exon	13803995	13804056	.	+	.	transcript_id "ENSSSCT00000074076"	gene_id "MSTRG.107"	exon_number "3"
1	StringTie	exon	13827081	13827176	.	+	.	transcript_id "ENSSSCT00000074076"	gene_id "MSTRG.107"	exon_number "4"
1	StringTie	exon	13834563	13834646	.	+	.	transcript_id "ENSSSCT00000074076"	gene_id "MSTRG.107"	exon_number "5"
1	StringTie	exon	13841237	13841257	.	+	.	transcript_id "ENSSSCT00000074076"	gene_id "MSTRG.107"	exon_number "6"
1	StringTie	exon	13841701	13841793	.	+	.	transcript_id "ENSSSCT00000074076"	gene_id "MSTRG.107"	exon_number "7"
1	StringTie	exon	13842706	13842884	.	+	.	transcript_id "ENSSSCT00000074076"	gene_id "MSTRG.107"	exon_number "8"
1	StringTie	exon	13847997	13848193	.	+	.	transcript_id "ENSSSCT00000074076"	gene_id "MSTRG.107"	exon_number "9"
1	StringTie	exon	13851599	13851708	.	+	.	transcript_id "ENSSSCT00000074076"	gene_id "MSTRG.107"	exon_number "10"
1	StringTie	exon	13859888	13859995	.	+	.	transcript_id "ENSSSCT00000074076"	gene_id "MSTRG.107"	exon_number "11"
1	StringTie	exon	13862926	13863063	.	+	.	transcript_id "ENSSSCT00000074076"	gene_id "MSTRG.107"	exon_number "12"
1	StringTie	exon	13864582	13864746	.	+	.	transcript_id "ENSSSCT00000074076"	gene_id "MSTRG.107"	exon_number "13"
1	StringTie	exon	13872511	13872623	.	+	.	transcript_id "ENSSSCT00000074076"	gene_id "MSTRG.107"	exon_number "14"
1	StringTie	exon	13873159	13873327	.	+	.	transcript_id "ENSSSCT00000074076"	gene_id "MSTRG.107"	exon_number "15"
1	StringTie	exon	13878491	13878587	.	+	.	transcript_id "ENSSSCT00000074076"	gene_id "MSTRG.107"	exon_number "16"
1	StringTie	exon	13879848	13880050	.	+	.	transcript_id "ENSSSCT00000074076"	gene_id "MSTRG.107"	exon_number "17"
1	StringTie	exon	13882413	13882577	.	+	.	transcript_id "ENSSSCT00000074076"	gene_id "MSTRG.107"	exon_number "18"
1	StringTie	exon	13883039	13883191	.	+	.	transcript_id "ENSSSCT00000074076"	gene_id "MSTRG.107"	exon_number "19"
1	StringTie	exon	13884171	13884314	.	+	.	transcript_id "ENSSSCT00000074076"	gene_id "MSTRG.107"	exon_number "20"
1	StringTie	exon	13887076	13887249	.	+	.	transcript_id "ENSSSCT00000074076"	gene_id "MSTRG.107"	exon_number "21"
1	StringTie	exon	13889963	13890121	.	+	.	transcript_id "ENSSSCT00000074076"	gene_id "MSTRG.107"	exon_number "22"
1	StringTie	exon	13890420	13890584	.	+	.	transcript_id "ENSSSCT00000074076"	gene_id "MSTRG.107"	exon_number "23"
1	StringTie	exon	13892795	13892929	.	+	.	transcript_id "ENSSSCT00000074076"	gene_id "MSTRG.107"	exon_number "24"
1	StringTie	exon	13895564	13895722	.	+	.	transcript_id "ENSSSCT00000074076"	gene_id "MSTRG.107"	exon_number "25"
1	StringTie	exon	13895922	13896130	.	+	.	transcript_id "ENSSSCT00000074076"	gene_id "MSTRG.107"	exon_number "26"
1	StringTie	exon	13896772	13896880	.	+	.	transcript_id "ENSSSCT00000074076"	gene_id "MSTRG.107"	exon_number "27"
1	StringTie	exon	13898685	13898849	.	+	.	transcript_id "ENSSSCT00000074076"	gene_id "MSTRG.107"	exon_number "28"
1	StringTie	exon	13899803	13899970	.	+	.	transcript_id "ENSSSCT00000074076"	gene_id "MSTRG.107"	exon_number "29"
1	StringTie	exon	13901732	13901902	.	+	.	transcript_id "ENSSSCT00000074076"	gene_id "MSTRG.107"	exon_number "30"
1	StringTie	exon	13902925	13903065	.	+	.	transcript_id "ENSSSCT00000074076"	gene_id "MSTRG.107"	exon_number "31"
1	StringTie	exon	13906787	13907222	.	+	.	transcript_id "ENSSSCT00000074076"	gene_id "MSTRG.107"	exon_number "32"
1	StringTie	exon	13907262	13910061	.	+	.	transcript_id "ENSSSCT00000074076"	gene_id "MSTRG.107"	exon_number "33"
1	StringTie	exon	13715662	13715895	.	+	.	transcript_id "ENSSSCT00000030512"	gene_id "MSTRG.107"	exon_number "1"
1	StringTie	exon	13723161	13723447	.	+	.	transcript_id "ENSSSCT00000030512"	gene_id "MSTRG.107"	exon_number "2"
1	StringTie	exon	13803995	13804056	.	+	.	transcript_id "ENSSSCT00000030512"	gene_id "MSTRG.107"	exon_number "3"
1	StringTie	exon	13827081	13827176	.	+	.	transcript_id "ENSSSCT00000030512"	gene_id "MSTRG.107"	exon_number "4"
1	StringTie	exon	13834563	13834646	.	+	.	transcript_id "ENSSSCT00000030512"	gene_id "MSTRG.107"	exon_number "5"
1	StringTie	exon	13841701	13841793	.	+	.	transcript_id "ENSSSCT00000030512"	gene_id "MSTRG.107"	exon_number "6"
1	StringTie	exon	13842706	13842884	.	+	.	transcript_id "ENSSSCT00000030512"	gene_id "MSTRG.107"	exon_number "7"
1	StringTie	exon	13847997	13848193	.	+	.	transcript_id "ENSSSCT00000030512"	gene_id "MSTRG.107"	exon_number "8"
1	StringTie	exon	13851599	13851708	.	+	.	transcript_id "ENSSSCT00000030512"	gene_id "MSTRG.107"	exon_number "9"
1	StringTie	exon	13859888	13859995	.	+	.	transcript_id "ENSSSCT00000030512"	gene_id "MSTRG.107"	exon_number "10"
1	StringTie	exon	13862926	13863063	.	+	.	transcript_id "ENSSSCT00000030512"	gene_id "MSTRG.107"	exon_number "11"
1	StringTie	exon	13864582	13864746	.	+	.	transcript_id "ENSSSCT00000030512"	gene_id "MSTRG.107"	exon_number "12"
1	StringTie	exon	13872511	13872623	.	+	.	transcript_id "ENSSSCT00000030512"	gene_id "MSTRG.107"	exon_number "13"
1	StringTie	exon	13873159	13873327	.	+	.	transcript_id "ENSSSCT00000030512"	gene_id "MSTRG.107"	exon_number "14"
1	StringTie	exon	13878491	13878587	.	+	.	transcript_id "ENSSSCT00000030512"	gene_id "MSTRG.107"	exon_number "15"
1	StringTie	exon	13879848	13880050	.	+	.	transcript_id "ENSSSCT00000030512"	gene_id "MSTRG.107"	exon_number "16"
1	StringTie	exon	13882413	13882577	.	+	.	transcript_id "ENSSSCT00000030512"	gene_id "MSTRG.107"	exon_number "17"
1	StringTie	exon	13883039	13883191	.	+	.	transcript_id "ENSSSCT00000030512"	gene_id "MSTRG.107"	exon_number "18"
1	StringTie	exon	13884171	13884314	.	+	.	transcript_id "ENSSSCT00000030512"	gene_id "MSTRG.107"	exon_number "19"
1	StringTie	exon	13887076	13887249	.	+	.	transcript_id "ENSSSCT00000030512"	gene_id "MSTRG.107"	exon_number "20"
1	StringTie	exon	13889963	13890121	.	+	.	transcript_id "ENSSSCT00000030512"	gene_id "MSTRG.107"	exon_number "21"
1	StringTie	exon	13890420	13890584	.	+	.	transcript_id "ENSSSCT00000030512"	gene_id "MSTRG.107"	exon_number "22"
1	StringTie	exon	13892795	13892929	.	+	.	transcript_id "ENSSSCT00000030512"	gene_id "MSTRG.107"	exon_number "23"
1	StringTie	exon	13895564	13895722	.	+	.	transcript_id "ENSSSCT00000030512"	gene_id "MSTRG.107"	exon_number "24"
1	StringTie	exon	13895922	13896130	.	+	.	transcript_id "ENSSSCT00000030512"	gene_id "MSTRG.107"	exon_number "25"
1	StringTie	exon	13896772	13896880	.	+	.	transcript_id "ENSSSCT00000030512"	gene_id "MSTRG.107"	exon_number "26"
1	StringTie	exon	13898685	13898849	.	+	.	transcript_id "ENSSSCT00000030512"	gene_id "MSTRG.107"	exon_number "27"
1	StringTie	exon	13899803	13899970	.	+	.	transcript_id "ENSSSCT00000030512"	gene_id "MSTRG.107"	exon_number "28"
1	StringTie	exon	13901732	13901902	.	+	.	transcript_id "ENSSSCT00000030512"	gene_id "MSTRG.107"	exon_number "29"
1	StringTie	exon	13902925	13903065	.	+	.	transcript_id "ENSSSCT00000030512"	gene_id "MSTRG.107"	exon_number "30"
1	StringTie	exon	13906787	13906947	.	+	.	transcript_id "ENSSSCT00000030512"	gene_id "MSTRG.107"	exon_number "31"
1	StringTie	exon	13909645	13909795	.	+	.	transcript_id "ENSSSCT00000030512"	gene_id "MSTRG.107"	exon_number "32"
1	StringTie	exon	13912906	13913133	.	+	.	transcript_id "ENSSSCT00000030512"	gene_id "MSTRG.107"	exon_number "33"
1	StringTie	exon	13913500	13913598	.	+	.	transcript_id "ENSSSCT00000030512"	gene_id "MSTRG.107"	exon_number "34"
1	StringTie	exon	13914782	13914862	.	+	.	transcript_id "ENSSSCT00000030512"	gene_id "MSTRG.107"	exon_number "35"
1	StringTie	exon	13715662	13715895	.	+	.	transcript_id "ENSSSCT00000077268"	gene_id "MSTRG.107"	exon_number "1"
1	StringTie	exon	13723161	13723447	.	+	.	transcript_id "ENSSSCT00000077268"	gene_id "MSTRG.107"	exon_number "2"
1	StringTie	exon	13803995	13804056	.	+	.	transcript_id "ENSSSCT00000077268"	gene_id "MSTRG.107"	exon_number "3"
1	StringTie	exon	13827081	13827176	.	+	.	transcript_id "ENSSSCT00000077268"	gene_id "MSTRG.107"	exon_number "4"
1	StringTie	exon	13834563	13834646	.	+	.	transcript_id "ENSSSCT00000077268"	gene_id "MSTRG.107"	exon_number "5"
1	StringTie	exon	13841701	13841793	.	+	.	transcript_id "ENSSSCT00000077268"	gene_id "MSTRG.107"	exon_number "6"
1	StringTie	exon	13842706	13842884	.	+	.	transcript_id "ENSSSCT00000077268"	gene_id "MSTRG.107"	exon_number "7"
1	StringTie	exon	13847997	13848193	.	+	.	transcript_id "ENSSSCT00000077268"	gene_id "MSTRG.107"	exon_number "8"
1	StringTie	exon	13851599	13851708	.	+	.	transcript_id "ENSSSCT00000077268"	gene_id "MSTRG.107"	exon_number "9"
1	StringTie	exon	13859888	13859995	.	+	.	transcript_id "ENSSSCT00000077268"	gene_id "MSTRG.107"	exon_number "10"
1	StringTie	exon	13862926	13863063	.	+	.	transcript_id "ENSSSCT00000077268"	gene_id "MSTRG.107"	exon_number "11"
1	StringTie	exon	13864582	13864746	.	+	.	transcript_id "ENSSSCT00000077268"	gene_id "MSTRG.107"	exon_number "12"
1	StringTie	exon	13872511	13872623	.	+	.	transcript_id "ENSSSCT00000077268"	gene_id "MSTRG.107"	exon_number "13"
1	StringTie	exon	13873159	13873327	.	+	.	transcript_id "ENSSSCT00000077268"	gene_id "MSTRG.107"	exon_number "14"
1	StringTie	exon	13878491	13878587	.	+	.	transcript_id "ENSSSCT00000077268"	gene_id "MSTRG.107"	exon_number "15"
1	StringTie	exon	13879848	13880050	.	+	.	transcript_id "ENSSSCT00000077268"	gene_id "MSTRG.107"	exon_number "16"
1	StringTie	exon	13882413	13882577	.	+	.	transcript_id "ENSSSCT00000077268"	gene_id "MSTRG.107"	exon_number "17"
1	StringTie	exon	13883039	13883191	.	+	.	transcript_id "ENSSSCT00000077268"	gene_id "MSTRG.107"	exon_number "18"
1	StringTie	exon	13884171	13884314	.	+	.	transcript_id "ENSSSCT00000077268"	gene_id "MSTRG.107"	exon_number "19"
1	StringTie	exon	13887076	13887249	.	+	.	transcript_id "ENSSSCT00000077268"	gene_id "MSTRG.107"	exon_number "20"
1	StringTie	exon	13889963	13890121	.	+	.	transcript_id "ENSSSCT00000077268"	gene_id "MSTRG.107"	exon_number "21"
1	StringTie	exon	13890420	13890584	.	+	.	transcript_id "ENSSSCT00000077268"	gene_id "MSTRG.107"	exon_number "22"
1	StringTie	exon	13892795	13892929	.	+	.	transcript_id "ENSSSCT00000077268"	gene_id "MSTRG.107"	exon_number "23"
1	StringTie	exon	13895564	13895722	.	+	.	transcript_id "ENSSSCT00000077268"	gene_id "MSTRG.107"	exon_number "24"
1	StringTie	exon	13895922	13896130	.	+	.	transcript_id "ENSSSCT00000077268"	gene_id "MSTRG.107"	exon_number "25"
1	StringTie	exon	13896772	13896880	.	+	.	transcript_id "ENSSSCT00000077268"	gene_id "MSTRG.107"	exon_number "26"
1	StringTie	exon	13898685	13898849	.	+	.	transcript_id "ENSSSCT00000077268"	gene_id "MSTRG.107"	exon_number "27"
1	StringTie	exon	13899803	13899970	.	+	.	transcript_id "ENSSSCT00000077268"	gene_id "MSTRG.107"	exon_number "28"
1	StringTie	exon	13901732	13901902	.	+	.	transcript_id "ENSSSCT00000077268"	gene_id "MSTRG.107"	exon_number "29"
1	StringTie	exon	13902925	13903065	.	+	.	transcript_id "ENSSSCT00000077268"	gene_id "MSTRG.107"	exon_number "30"
1	StringTie	exon	13906787	13906947	.	+	.	transcript_id "ENSSSCT00000077268"	gene_id "MSTRG.107"	exon_number "31"
1	StringTie	exon	13909645	13909826	.	+	.	transcript_id "ENSSSCT00000077268"	gene_id "MSTRG.107"	exon_number "32"
1	StringTie	exon	13912925	13913133	.	+	.	transcript_id "ENSSSCT00000077268"	gene_id "MSTRG.107"	exon_number "33"
1	StringTie	exon	13913500	13913598	.	+	.	transcript_id "ENSSSCT00000077268"	gene_id "MSTRG.107"	exon_number "34"
1	StringTie	exon	13916099	13916286	.	+	.	transcript_id "ENSSSCT00000077268"	gene_id "MSTRG.107"	exon_number "35"
1	StringTie	exon	13916696	13916819	.	+	.	transcript_id "ENSSSCT00000077268"	gene_id "MSTRG.107"	exon_number "36"
1	StringTie	exon	13919273	13919439	.	+	.	transcript_id "ENSSSCT00000077268"	gene_id "MSTRG.107"	exon_number "37"
1	StringTie	exon	13921520	13921673	.	+	.	transcript_id "ENSSSCT00000077268"	gene_id "MSTRG.107"	exon_number "38"
1	StringTie	exon	13923618	13924246	.	+	.	transcript_id "ENSSSCT00000077268"	gene_id "MSTRG.107"	exon_number "39"
1	StringTie	exon	13926845	13927024	.	+	.	transcript_id "ENSSSCT00000077268"	gene_id "MSTRG.107"	exon_number "40"
1	StringTie	exon	13928380	13928530	.	+	.	transcript_id "ENSSSCT00000077268"	gene_id "MSTRG.107"	exon_number "41"
1	StringTie	exon	13928877	13929035	.	+	.	transcript_id "ENSSSCT00000077268"	gene_id "MSTRG.107"	exon_number "42"
1	StringTie	exon	13931466	13932123	.	+	.	transcript_id "ENSSSCT00000077268"	gene_id "MSTRG.107"	exon_number "43"
1	StringTie	exon	13781947	13782185	.	+	.	transcript_id "ENSSSCT00000087508"	gene_id "MSTRG.107"	exon_number "1"
1	StringTie	exon	13803995	13804056	.	+	.	transcript_id "ENSSSCT00000087508"	gene_id "MSTRG.107"	exon_number "2"
1	StringTie	exon	13827081	13827176	.	+	.	transcript_id "ENSSSCT00000087508"	gene_id "MSTRG.107"	exon_number "3"
1	StringTie	exon	13834563	13834646	.	+	.	transcript_id "ENSSSCT00000087508"	gene_id "MSTRG.107"	exon_number "4"
1	StringTie	exon	13841237	13841257	.	+	.	transcript_id "ENSSSCT00000087508"	gene_id "MSTRG.107"	exon_number "5"
1	StringTie	exon	13841701	13841793	.	+	.	transcript_id "ENSSSCT00000087508"	gene_id "MSTRG.107"	exon_number "6"
1	StringTie	exon	13842706	13842884	.	+	.	transcript_id "ENSSSCT00000087508"	gene_id "MSTRG.107"	exon_number "7"
1	StringTie	exon	13847997	13848193	.	+	.	transcript_id "ENSSSCT00000087508"	gene_id "MSTRG.107"	exon_number "8"
1	StringTie	exon	13851599	13851708	.	+	.	transcript_id "ENSSSCT00000087508"	gene_id "MSTRG.107"	exon_number "9"
1	StringTie	exon	13859888	13859995	.	+	.	transcript_id "ENSSSCT00000087508"	gene_id "MSTRG.107"	exon_number "10"
1	StringTie	exon	13862926	13863063	.	+	.	transcript_id "ENSSSCT00000087508"	gene_id "MSTRG.107"	exon_number "11"
1	StringTie	exon	13864582	13864746	.	+	.	transcript_id "ENSSSCT00000087508"	gene_id "MSTRG.107"	exon_number "12"
1	StringTie	exon	13872511	13872623	.	+	.	transcript_id "ENSSSCT00000087508"	gene_id "MSTRG.107"	exon_number "13"
1	StringTie	exon	13873159	13873327	.	+	.	transcript_id "ENSSSCT00000087508"	gene_id "MSTRG.107"	exon_number "14"
1	StringTie	exon	13878491	13878587	.	+	.	transcript_id "ENSSSCT00000087508"	gene_id "MSTRG.107"	exon_number "15"
1	StringTie	exon	13879848	13880050	.	+	.	transcript_id "ENSSSCT00000087508"	gene_id "MSTRG.107"	exon_number "16"
1	StringTie	exon	13882413	13882577	.	+	.	transcript_id "ENSSSCT00000087508"	gene_id "MSTRG.107"	exon_number "17"
1	StringTie	exon	13883039	13883191	.	+	.	transcript_id "ENSSSCT00000087508"	gene_id "MSTRG.107"	exon_number "18"
1	StringTie	exon	13884171	13884314	.	+	.	transcript_id "ENSSSCT00000087508"	gene_id "MSTRG.107"	exon_number "19"
1	StringTie	exon	13887076	13887249	.	+	.	transcript_id "ENSSSCT00000087508"	gene_id "MSTRG.107"	exon_number "20"
1	StringTie	exon	13889963	13890121	.	+	.	transcript_id "ENSSSCT00000087508"	gene_id "MSTRG.107"	exon_number "21"
1	StringTie	exon	13890420	13890584	.	+	.	transcript_id "ENSSSCT00000087508"	gene_id "MSTRG.107"	exon_number "22"
1	StringTie	exon	13892795	13892929	.	+	.	transcript_id "ENSSSCT00000087508"	gene_id "MSTRG.107"	exon_number "23"
1	StringTie	exon	13895564	13895722	.	+	.	transcript_id "ENSSSCT00000087508"	gene_id "MSTRG.107"	exon_number "24"
1	StringTie	exon	13895922	13896130	.	+	.	transcript_id "ENSSSCT00000087508"	gene_id "MSTRG.107"	exon_number "25"
1	StringTie	exon	13896772	13896880	.	+	.	transcript_id "ENSSSCT00000087508"	gene_id "MSTRG.107"	exon_number "26"
1	StringTie	exon	13898685	13898849	.	+	.	transcript_id "ENSSSCT00000087508"	gene_id "MSTRG.107"	exon_number "27"
1	StringTie	exon	13899803	13899970	.	+	.	transcript_id "ENSSSCT00000087508"	gene_id "MSTRG.107"	exon_number "28"
1	StringTie	exon	13901732	13901902	.	+	.	transcript_id "ENSSSCT00000087508"	gene_id "MSTRG.107"	exon_number "29"
1	StringTie	exon	13902925	13903065	.	+	.	transcript_id "ENSSSCT00000087508"	gene_id "MSTRG.107"	exon_number "30"
1	StringTie	exon	13906787	13907222	.	+	.	transcript_id "ENSSSCT00000087508"	gene_id "MSTRG.107"	exon_number "31"
1	StringTie	exon	13907262	13910061	.	+	.	transcript_id "ENSSSCT00000087508"	gene_id "MSTRG.107"	exon_number "32"
1	StringTie	exon	13802901	13802952	.	+	.	transcript_id "ENSSSCT00000004510"	gene_id "MSTRG.107"	exon_number "1"
1	StringTie	exon	13802983	13803000	.	+	.	transcript_id "ENSSSCT00000004510"	gene_id "MSTRG.107"	exon_number "2"
1	StringTie	exon	13803995	13804056	.	+	.	transcript_id "ENSSSCT00000004510"	gene_id "MSTRG.107"	exon_number "3"
1	StringTie	exon	13827081	13827176	.	+	.	transcript_id "ENSSSCT00000004510"	gene_id "MSTRG.107"	exon_number "4"
1	StringTie	exon	13834563	13834646	.	+	.	transcript_id "ENSSSCT00000004510"	gene_id "MSTRG.107"	exon_number "5"
1	StringTie	exon	13841701	13841793	.	+	.	transcript_id "ENSSSCT00000004510"	gene_id "MSTRG.107"	exon_number "6"
1	StringTie	exon	13842706	13842884	.	+	.	transcript_id "ENSSSCT00000004510"	gene_id "MSTRG.107"	exon_number "7"
1	StringTie	exon	13847997	13848193	.	+	.	transcript_id "ENSSSCT00000004510"	gene_id "MSTRG.107"	exon_number "8"
1	StringTie	exon	13851599	13851708	.	+	.	transcript_id "ENSSSCT00000004510"	gene_id "MSTRG.107"	exon_number "9"
1	StringTie	exon	13855410	13855460	.	+	.	transcript_id "ENSSSCT00000004510"	gene_id "MSTRG.107"	exon_number "10"
1	StringTie	exon	13859888	13859995	.	+	.	transcript_id "ENSSSCT00000004510"	gene_id "MSTRG.107"	exon_number "11"
1	StringTie	exon	13862926	13863063	.	+	.	transcript_id "ENSSSCT00000004510"	gene_id "MSTRG.107"	exon_number "12"
1	StringTie	exon	13864582	13864746	.	+	.	transcript_id "ENSSSCT00000004510"	gene_id "MSTRG.107"	exon_number "13"
1	StringTie	exon	13872511	13872623	.	+	.	transcript_id "ENSSSCT00000004510"	gene_id "MSTRG.107"	exon_number "14"
1	StringTie	exon	13873159	13873327	.	+	.	transcript_id "ENSSSCT00000004510"	gene_id "MSTRG.107"	exon_number "15"
1	StringTie	exon	13878491	13878587	.	+	.	transcript_id "ENSSSCT00000004510"	gene_id "MSTRG.107"	exon_number "16"
1	StringTie	exon	13879848	13880050	.	+	.	transcript_id "ENSSSCT00000004510"	gene_id "MSTRG.107"	exon_number "17"
1	StringTie	exon	13882413	13882577	.	+	.	transcript_id "ENSSSCT00000004510"	gene_id "MSTRG.107"	exon_number "18"
1	StringTie	exon	13883039	13883191	.	+	.	transcript_id "ENSSSCT00000004510"	gene_id "MSTRG.107"	exon_number "19"
1	StringTie	exon	13884171	13884314	.	+	.	transcript_id "ENSSSCT00000004510"	gene_id "MSTRG.107"	exon_number "20"
1	StringTie	exon	13887076	13887249	.	+	.	transcript_id "ENSSSCT00000004510"	gene_id "MSTRG.107"	exon_number "21"
1	StringTie	exon	13889963	13890121	.	+	.	transcript_id "ENSSSCT00000004510"	gene_id "MSTRG.107"	exon_number "22"
1	StringTie	exon	13890420	13890584	.	+	.	transcript_id "ENSSSCT00000004510"	gene_id "MSTRG.107"	exon_number "23"
1	StringTie	exon	13892795	13892929	.	+	.	transcript_id "ENSSSCT00000004510"	gene_id "MSTRG.107"	exon_number "24"
1	StringTie	exon	13895564	13895722	.	+	.	transcript_id "ENSSSCT00000004510"	gene_id "MSTRG.107"	exon_number "25"
1	StringTie	exon	13895922	13896130	.	+	.	transcript_id "ENSSSCT00000004510"	gene_id "MSTRG.107"	exon_number "26"
1	StringTie	exon	13896772	13896880	.	+	.	transcript_id "ENSSSCT00000004510"	gene_id "MSTRG.107"	exon_number "27"
1	StringTie	exon	13898685	13898849	.	+	.	transcript_id "ENSSSCT00000004510"	gene_id "MSTRG.107"	exon_number "28"
1	StringTie	exon	13899803	13899970	.	+	.	transcript_id "ENSSSCT00000004510"	gene_id "MSTRG.107"	exon_number "29"
1	StringTie	exon	13901732	13901902	.	+	.	transcript_id "ENSSSCT00000004510"	gene_id "MSTRG.107"	exon_number "30"
1	StringTie	exon	13902925	13903065	.	+	.	transcript_id "ENSSSCT00000004510"	gene_id "MSTRG.107"	exon_number "31"
1	StringTie	exon	13906787	13906947	.	+	.	transcript_id "ENSSSCT00000004510"	gene_id "MSTRG.107"	exon_number "32"
1	StringTie	exon	13909645	13909795	.	+	.	transcript_id "ENSSSCT00000004510"	gene_id "MSTRG.107"	exon_number "33"
1	StringTie	exon	13912906	13913133	.	+	.	transcript_id "ENSSSCT00000004510"	gene_id "MSTRG.107"	exon_number "34"
1	StringTie	exon	13913500	13913598	.	+	.	transcript_id "ENSSSCT00000004510"	gene_id "MSTRG.107"	exon_number "35"
1	StringTie	exon	13916099	13916286	.	+	.	transcript_id "ENSSSCT00000004510"	gene_id "MSTRG.107"	exon_number "36"
1	StringTie	exon	13916696	13916819	.	+	.	transcript_id "ENSSSCT00000004510"	gene_id "MSTRG.107"	exon_number "37"
1	StringTie	exon	13916865	13916915	.	+	.	transcript_id "ENSSSCT00000004510"	gene_id "MSTRG.107"	exon_number "38"
1	StringTie	transcript	13945548	14201774	.	+	.	transcript_id "MSTRG.107.8"	gene_id "MSTRG.107"	gene_name "ENSSSCG00000004082"	xloc "XLOC_000096"	ref_gene_id "ENSSSCG00000004082"	cmp_ref "ENSSSCT00000082300"	class_code "j"	tss_id "TSS140"
1	StringTie	exon	13945548	13945664	.	+	.	transcript_id "MSTRG.107.8"	gene_id "MSTRG.107"	exon_number "1"
1	StringTie	exon	13946773	13946945	.	+	.	transcript_id "MSTRG.107.8"	gene_id "MSTRG.107"	exon_number "2"
1	StringTie	exon	13949353	13949662	.	+	.	transcript_id "MSTRG.107.8"	gene_id "MSTRG.107"	exon_number "3"
1	StringTie	exon	13951342	13951506	.	+	.	transcript_id "MSTRG.107.8"	gene_id "MSTRG.107"	exon_number "4"
1	StringTie	exon	13955288	13955644	.	+	.	transcript_id "MSTRG.107.8"	gene_id "MSTRG.107"	exon_number "5"
1	StringTie	exon	13961739	13961875	.	+	.	transcript_id "MSTRG.107.8"	gene_id "MSTRG.107"	exon_number "6"
1	StringTie	exon	13962091	13962268	.	+	.	transcript_id "MSTRG.107.8"	gene_id "MSTRG.107"	exon_number "7"
1	StringTie	exon	13962710	13962892	.	+	.	transcript_id "MSTRG.107.8"	gene_id "MSTRG.107"	exon_number "8"
1	StringTie	exon	13970061	13970204	.	+	.	transcript_id "MSTRG.107.8"	gene_id "MSTRG.107"	exon_number "9"
1	StringTie	exon	13970495	13970650	.	+	.	transcript_id "MSTRG.107.8"	gene_id "MSTRG.107"	exon_number "10"
1	StringTie	exon	13972476	13972640	.	+	.	transcript_id "MSTRG.107.8"	gene_id "MSTRG.107"	exon_number "11"
1	StringTie	exon	13974177	13974349	.	+	.	transcript_id "MSTRG.107.8"	gene_id "MSTRG.107"	exon_number "12"
1	StringTie	exon	13976187	13976340	.	+	.	transcript_id "MSTRG.107.8"	gene_id "MSTRG.107"	exon_number "13"
1	StringTie	exon	13979276	13979419	.	+	.	transcript_id "MSTRG.107.8"	gene_id "MSTRG.107"	exon_number "14"
1	StringTie	exon	13980308	13980472	.	+	.	transcript_id "MSTRG.107.8"	gene_id "MSTRG.107"	exon_number "15"
1	StringTie	exon	13984334	13984651	.	+	.	transcript_id "MSTRG.107.8"	gene_id "MSTRG.107"	exon_number "16"
1	StringTie	exon	13986471	13986626	.	+	.	transcript_id "MSTRG.107.8"	gene_id "MSTRG.107"	exon_number "17"
1	StringTie	exon	13986779	13986949	.	+	.	transcript_id "MSTRG.107.8"	gene_id "MSTRG.107"	exon_number "18"
1	StringTie	exon	13988217	13988543	.	+	.	transcript_id "MSTRG.107.8"	gene_id "MSTRG.107"	exon_number "19"
1	StringTie	exon	13989689	13989841	.	+	.	transcript_id "MSTRG.107.8"	gene_id "MSTRG.107"	exon_number "20"
1	StringTie	exon	13990913	13991080	.	+	.	transcript_id "MSTRG.107.8"	gene_id "MSTRG.107"	exon_number "21"
1	StringTie	exon	13993656	13993832	.	+	.	transcript_id "MSTRG.107.8"	gene_id "MSTRG.107"	exon_number "22"
1	StringTie	exon	13995455	13995601	.	+	.	transcript_id "MSTRG.107.8"	gene_id "MSTRG.107"	exon_number "23"
1	StringTie	exon	13998600	13998725	.	+	.	transcript_id "MSTRG.107.8"	gene_id "MSTRG.107"	exon_number "24"
1	StringTie	exon	14000823	14000999	.	+	.	transcript_id "MSTRG.107.8"	gene_id "MSTRG.107"	exon_number "25"
1	StringTie	exon	14002037	14002302	.	+	.	transcript_id "MSTRG.107.8"	gene_id "MSTRG.107"	exon_number "26"
1	StringTie	exon	14004568	14006726	.	+	.	transcript_id "MSTRG.107.8"	gene_id "MSTRG.107"	exon_number "27"
1	StringTie	exon	14009464	14009801	.	+	.	transcript_id "MSTRG.107.8"	gene_id "MSTRG.107"	exon_number "28"
1	StringTie	exon	14010207	14010351	.	+	.	transcript_id "MSTRG.107.8"	gene_id "MSTRG.107"	exon_number "29"
1	StringTie	exon	14010998	14011216	.	+	.	transcript_id "MSTRG.107.8"	gene_id "MSTRG.107"	exon_number "30"
1	StringTie	exon	14012183	14012442	.	+	.	transcript_id "MSTRG.107.8"	gene_id "MSTRG.107"	exon_number "31"
1	StringTie	exon	14014161	14014326	.	+	.	transcript_id "MSTRG.107.8"	gene_id "MSTRG.107"	exon_number "32"
1	StringTie	exon	14014677	14014831	.	+	.	transcript_id "MSTRG.107.8"	gene_id "MSTRG.107"	exon_number "33"
1	StringTie	exon	14017929	14018080	.	+	.	transcript_id "MSTRG.107.8"	gene_id "MSTRG.107"	exon_number "34"
1	StringTie	exon	14018678	14018860	.	+	.	transcript_id "MSTRG.107.8"	gene_id "MSTRG.107"	exon_number "35"
1	StringTie	exon	14019755	14019892	.	+	.	transcript_id "MSTRG.107.8"	gene_id "MSTRG.107"	exon_number "36"
1	StringTie	exon	14022462	14022647	.	+	.	transcript_id "MSTRG.107.8"	gene_id "MSTRG.107"	exon_number "37"
1	StringTie	exon	14022833	14022955	.	+	.	transcript_id "MSTRG.107.8"	gene_id "MSTRG.107"	exon_number "38"
1	StringTie	exon	14023435	14023617	.	+	.	transcript_id "MSTRG.107.8"	gene_id "MSTRG.107"	exon_number "39"
1	StringTie	exon	14024685	14024828	.	+	.	transcript_id "MSTRG.107.8"	gene_id "MSTRG.107"	exon_number "40"
1	StringTie	exon	14028894	14029088	.	+	.	transcript_id "MSTRG.107.8"	gene_id "MSTRG.107"	exon_number "41"
1	StringTie	exon	14030171	14030311	.	+	.	transcript_id "MSTRG.107.8"	gene_id "MSTRG.107"	exon_number "42"
1	StringTie	exon	14038312	14038479	.	+	.	transcript_id "MSTRG.107.8"	gene_id "MSTRG.107"	exon_number "43"
1	StringTie	exon	14038691	14038852	.	+	.	transcript_id "MSTRG.107.8"	gene_id "MSTRG.107"	exon_number "44"
1	StringTie	exon	14046058	14046252	.	+	.	transcript_id "MSTRG.107.8"	gene_id "MSTRG.107"	exon_number "45"
1	StringTie	exon	14047750	14047923	.	+	.	transcript_id "MSTRG.107.8"	gene_id "MSTRG.107"	exon_number "46"
1	StringTie	exon	14052148	14052339	.	+	.	transcript_id "MSTRG.107.8"	gene_id "MSTRG.107"	exon_number "47"
1	StringTie	exon	14061715	14061846	.	+	.	transcript_id "MSTRG.107.8"	gene_id "MSTRG.107"	exon_number "48"
1	StringTie	exon	14062783	14062892	.	+	.	transcript_id "MSTRG.107.8"	gene_id "MSTRG.107"	exon_number "49"
1	StringTie	exon	14069211	14069367	.	+	.	transcript_id "MSTRG.107.8"	gene_id "MSTRG.107"	exon_number "50"
1	StringTie	exon	14073062	14073193	.	+	.	transcript_id "MSTRG.107.8"	gene_id "MSTRG.107"	exon_number "51"
1	StringTie	exon	14073395	14073550	.	+	.	transcript_id "MSTRG.107.8"	gene_id "MSTRG.107"	exon_number "52"
1	StringTie	exon	14074143	14074352	.	+	.	transcript_id "MSTRG.107.8"	gene_id "MSTRG.107"	exon_number "53"
1	StringTie	exon	14079141	14079242	.	+	.	transcript_id "MSTRG.107.8"	gene_id "MSTRG.107"	exon_number "54"
1	StringTie	exon	14082238	14082357	.	+	.	transcript_id "MSTRG.107.8"	gene_id "MSTRG.107"	exon_number "55"
1	StringTie	exon	14083886	14084086	.	+	.	transcript_id "MSTRG.107.8"	gene_id "MSTRG.107"	exon_number "56"
1	StringTie	exon	14087204	14087377	.	+	.	transcript_id "MSTRG.107.8"	gene_id "MSTRG.107"	exon_number "57"
1	StringTie	exon	14089095	14089226	.	+	.	transcript_id "MSTRG.107.8"	gene_id "MSTRG.107"	exon_number "58"
1	StringTie	exon	14090110	14090306	.	+	.	transcript_id "MSTRG.107.8"	gene_id "MSTRG.107"	exon_number "59"
1	StringTie	exon	14091266	14091398	.	+	.	transcript_id "MSTRG.107.8"	gene_id "MSTRG.107"	exon_number "60"
1	StringTie	exon	14091781	14091963	.	+	.	transcript_id "MSTRG.107.8"	gene_id "MSTRG.107"	exon_number "61"
1	StringTie	exon	14093208	14093357	.	+	.	transcript_id "MSTRG.107.8"	gene_id "MSTRG.107"	exon_number "62"
1	StringTie	exon	14094422	14094598	.	+	.	transcript_id "MSTRG.107.8"	gene_id "MSTRG.107"	exon_number "63"
1	StringTie	exon	14095303	14095458	.	+	.	transcript_id "MSTRG.107.8"	gene_id "MSTRG.107"	exon_number "64"
1	StringTie	exon	14102782	14102937	.	+	.	transcript_id "MSTRG.107.8"	gene_id "MSTRG.107"	exon_number "65"
1	StringTie	exon	14105527	14105697	.	+	.	transcript_id "MSTRG.107.8"	gene_id "MSTRG.107"	exon_number "66"
1	StringTie	exon	14108477	14108610	.	+	.	transcript_id "MSTRG.107.8"	gene_id "MSTRG.107"	exon_number "67"
1	StringTie	exon	14108987	14109191	.	+	.	transcript_id "MSTRG.107.8"	gene_id "MSTRG.107"	exon_number "68"
1	StringTie	exon	14111110	14111292	.	+	.	transcript_id "MSTRG.107.8"	gene_id "MSTRG.107"	exon_number "69"
1	StringTie	exon	14111900	14112046	.	+	.	transcript_id "MSTRG.107.8"	gene_id "MSTRG.107"	exon_number "70"
1	StringTie	exon	14114317	14114471	.	+	.	transcript_id "MSTRG.107.8"	gene_id "MSTRG.107"	exon_number "71"
1	StringTie	exon	14114894	14115041	.	+	.	transcript_id "MSTRG.107.8"	gene_id "MSTRG.107"	exon_number "72"
1	StringTie	exon	14117614	14117708	.	+	.	transcript_id "MSTRG.107.8"	gene_id "MSTRG.107"	exon_number "73"
1	StringTie	exon	14120880	14121114	.	+	.	transcript_id "MSTRG.107.8"	gene_id "MSTRG.107"	exon_number "74"
1	StringTie	exon	14123004	14123198	.	+	.	transcript_id "MSTRG.107.8"	gene_id "MSTRG.107"	exon_number "75"
1	StringTie	exon	14127160	14127285	.	+	.	transcript_id "MSTRG.107.8"	gene_id "MSTRG.107"	exon_number "76"
1	StringTie	exon	14131527	14131682	.	+	.	transcript_id "MSTRG.107.8"	gene_id "MSTRG.107"	exon_number "77"
1	StringTie	exon	14139840	14139998	.	+	.	transcript_id "MSTRG.107.8"	gene_id "MSTRG.107"	exon_number "78"
1	StringTie	exon	14143615	14143781	.	+	.	transcript_id "MSTRG.107.8"	gene_id "MSTRG.107"	exon_number "79"
1	StringTie	exon	14156376	14156538	.	+	.	transcript_id "MSTRG.107.8"	gene_id "MSTRG.107"	exon_number "80"
1	StringTie	exon	14165762	14165949	.	+	.	transcript_id "MSTRG.107.8"	gene_id "MSTRG.107"	exon_number "81"
1	StringTie	exon	14166870	14167020	.	+	.	transcript_id "MSTRG.107.8"	gene_id "MSTRG.107"	exon_number "82"
1	StringTie	exon	14171666	14171848	.	+	.	transcript_id "MSTRG.107.8"	gene_id "MSTRG.107"	exon_number "83"
1	StringTie	exon	14172111	14172248	.	+	.	transcript_id "MSTRG.107.8"	gene_id "MSTRG.107"	exon_number "84"
1	StringTie	exon	14173907	14174098	.	+	.	transcript_id "MSTRG.107.8"	gene_id "MSTRG.107"	exon_number "85"
1	StringTie	exon	14174822	14175155	.	+	.	transcript_id "MSTRG.107.8"	gene_id "MSTRG.107"	exon_number "86"
1	StringTie	exon	14176683	14176751	.	+	.	transcript_id "MSTRG.107.8"	gene_id "MSTRG.107"	exon_number "87"
1	StringTie	exon	14178458	14178600	.	+	.	transcript_id "MSTRG.107.8"	gene_id "MSTRG.107"	exon_number "88"
1	StringTie	exon	14180279	14180405	.	+	.	transcript_id "MSTRG.107.8"	gene_id "MSTRG.107"	exon_number "89"
1	StringTie	exon	14181165	14181376	.	+	.	transcript_id "MSTRG.107.8"	gene_id "MSTRG.107"	exon_number "90"
1	StringTie	exon	14184673	14184873	.	+	.	transcript_id "MSTRG.107.8"	gene_id "MSTRG.107"	exon_number "91"
1	StringTie	exon	14186645	14186773	.	+	.	transcript_id "MSTRG.107.8"	gene_id "MSTRG.107"	exon_number "92"
1	StringTie	exon	14188622	14188834	.	+	.	transcript_id "MSTRG.107.8"	gene_id "MSTRG.107"	exon_number "93"
1	StringTie	exon	14190408	14190500	.	+	.	transcript_id "MSTRG.107.8"	gene_id "MSTRG.107"	exon_number "94"
1	StringTie	exon	14191923	14191981	.	+	.	transcript_id "MSTRG.107.8"	gene_id "MSTRG.107"	exon_number "95"
1	StringTie	exon	14200727	14201774	.	+	.	transcript_id "MSTRG.107.8"	gene_id "MSTRG.107"	exon_number "96"
1	StringTie	transcript	13951289	14089615	.	+	.	transcript_id "MSTRG.107.9"	gene_id "MSTRG.107"	gene_name "ENSSSCG00000004082"	xloc "XLOC_000096"	ref_gene_id "ENSSSCG00000004082"	cmp_ref "ENSSSCT00000082300"	class_code "j"	tss_id "TSS141"
1	StringTie	exon	13951289	13951506	.	+	.	transcript_id "MSTRG.107.9"	gene_id "MSTRG.107"	exon_number "1"
1	StringTie	exon	13955288	13955644	.	+	.	transcript_id "MSTRG.107.9"	gene_id "MSTRG.107"	exon_number "2"
1	StringTie	exon	13961739	13961875	.	+	.	transcript_id "MSTRG.107.9"	gene_id "MSTRG.107"	exon_number "3"
1	StringTie	exon	13962091	13962268	.	+	.	transcript_id "MSTRG.107.9"	gene_id "MSTRG.107"	exon_number "4"
1	StringTie	exon	13962710	13962892	.	+	.	transcript_id "MSTRG.107.9"	gene_id "MSTRG.107"	exon_number "5"
1	StringTie	exon	13970061	13970204	.	+	.	transcript_id "MSTRG.107.9"	gene_id "MSTRG.107"	exon_number "6"
1	StringTie	exon	13970495	13970650	.	+	.	transcript_id "MSTRG.107.9"	gene_id "MSTRG.107"	exon_number "7"
1	StringTie	exon	13972476	13972640	.	+	.	transcript_id "MSTRG.107.9"	gene_id "MSTRG.107"	exon_number "8"
1	StringTie	exon	13974177	13974349	.	+	.	transcript_id "MSTRG.107.9"	gene_id "MSTRG.107"	exon_number "9"
1	StringTie	exon	13976187	13976340	.	+	.	transcript_id "MSTRG.107.9"	gene_id "MSTRG.107"	exon_number "10"
1	StringTie	exon	13979276	13979419	.	+	.	transcript_id "MSTRG.107.9"	gene_id "MSTRG.107"	exon_number "11"
1	StringTie	exon	13980308	13980472	.	+	.	transcript_id "MSTRG.107.9"	gene_id "MSTRG.107"	exon_number "12"
1	StringTie	exon	13984334	13984651	.	+	.	transcript_id "MSTRG.107.9"	gene_id "MSTRG.107"	exon_number "13"
1	StringTie	exon	13986471	13986626	.	+	.	transcript_id "MSTRG.107.9"	gene_id "MSTRG.107"	exon_number "14"
1	StringTie	exon	13986779	13986949	.	+	.	transcript_id "MSTRG.107.9"	gene_id "MSTRG.107"	exon_number "15"
1	StringTie	exon	13988217	13988543	.	+	.	transcript_id "MSTRG.107.9"	gene_id "MSTRG.107"	exon_number "16"
1	StringTie	exon	13989689	13989841	.	+	.	transcript_id "MSTRG.107.9"	gene_id "MSTRG.107"	exon_number "17"
1	StringTie	exon	13990913	13991080	.	+	.	transcript_id "MSTRG.107.9"	gene_id "MSTRG.107"	exon_number "18"
1	StringTie	exon	13993656	13993832	.	+	.	transcript_id "MSTRG.107.9"	gene_id "MSTRG.107"	exon_number "19"
1	StringTie	exon	13995455	13995601	.	+	.	transcript_id "MSTRG.107.9"	gene_id "MSTRG.107"	exon_number "20"
1	StringTie	exon	13998600	13998725	.	+	.	transcript_id "MSTRG.107.9"	gene_id "MSTRG.107"	exon_number "21"
1	StringTie	exon	14000823	14000999	.	+	.	transcript_id "MSTRG.107.9"	gene_id "MSTRG.107"	exon_number "22"
1	StringTie	exon	14002037	14002302	.	+	.	transcript_id "MSTRG.107.9"	gene_id "MSTRG.107"	exon_number "23"
1	StringTie	exon	14004568	14006726	.	+	.	transcript_id "MSTRG.107.9"	gene_id "MSTRG.107"	exon_number "24"
1	StringTie	exon	14009464	14009801	.	+	.	transcript_id "MSTRG.107.9"	gene_id "MSTRG.107"	exon_number "25"
1	StringTie	exon	14010207	14010351	.	+	.	transcript_id "MSTRG.107.9"	gene_id "MSTRG.107"	exon_number "26"
1	StringTie	exon	14010998	14011216	.	+	.	transcript_id "MSTRG.107.9"	gene_id "MSTRG.107"	exon_number "27"
1	StringTie	exon	14012183	14012442	.	+	.	transcript_id "MSTRG.107.9"	gene_id "MSTRG.107"	exon_number "28"
1	StringTie	exon	14014161	14014326	.	+	.	transcript_id "MSTRG.107.9"	gene_id "MSTRG.107"	exon_number "29"
1	StringTie	exon	14014677	14014831	.	+	.	transcript_id "MSTRG.107.9"	gene_id "MSTRG.107"	exon_number "30"
1	StringTie	exon	14017929	14018080	.	+	.	transcript_id "MSTRG.107.9"	gene_id "MSTRG.107"	exon_number "31"
1	StringTie	exon	14018678	14018860	.	+	.	transcript_id "MSTRG.107.9"	gene_id "MSTRG.107"	exon_number "32"
1	StringTie	exon	14019755	14019892	.	+	.	transcript_id "MSTRG.107.9"	gene_id "MSTRG.107"	exon_number "33"
1	StringTie	exon	14022462	14022647	.	+	.	transcript_id "MSTRG.107.9"	gene_id "MSTRG.107"	exon_number "34"
1	StringTie	exon	14022833	14022955	.	+	.	transcript_id "MSTRG.107.9"	gene_id "MSTRG.107"	exon_number "35"
1	StringTie	exon	14023435	14023617	.	+	.	transcript_id "MSTRG.107.9"	gene_id "MSTRG.107"	exon_number "36"
1	StringTie	exon	14024685	14024828	.	+	.	transcript_id "MSTRG.107.9"	gene_id "MSTRG.107"	exon_number "37"
1	StringTie	exon	14028894	14029088	.	+	.	transcript_id "MSTRG.107.9"	gene_id "MSTRG.107"	exon_number "38"
1	StringTie	exon	14038312	14038479	.	+	.	transcript_id "MSTRG.107.9"	gene_id "MSTRG.107"	exon_number "39"
1	StringTie	exon	14038691	14038852	.	+	.	transcript_id "MSTRG.107.9"	gene_id "MSTRG.107"	exon_number "40"
1	StringTie	exon	14046058	14046252	.	+	.	transcript_id "MSTRG.107.9"	gene_id "MSTRG.107"	exon_number "41"
1	StringTie	exon	14047750	14047923	.	+	.	transcript_id "MSTRG.107.9"	gene_id "MSTRG.107"	exon_number "42"
1	StringTie	exon	14052148	14052339	.	+	.	transcript_id "MSTRG.107.9"	gene_id "MSTRG.107"	exon_number "43"
1	StringTie	exon	14061715	14061846	.	+	.	transcript_id "MSTRG.107.9"	gene_id "MSTRG.107"	exon_number "44"
1	StringTie	exon	14062783	14062892	.	+	.	transcript_id "MSTRG.107.9"	gene_id "MSTRG.107"	exon_number "45"
1	StringTie	exon	14069211	14069367	.	+	.	transcript_id "MSTRG.107.9"	gene_id "MSTRG.107"	exon_number "46"
1	StringTie	exon	14073062	14073193	.	+	.	transcript_id "MSTRG.107.9"	gene_id "MSTRG.107"	exon_number "47"
1	StringTie	exon	14073395	14073550	.	+	.	transcript_id "MSTRG.107.9"	gene_id "MSTRG.107"	exon_number "48"
1	StringTie	exon	14074143	14074352	.	+	.	transcript_id "MSTRG.107.9"	gene_id "MSTRG.107"	exon_number "49"
1	StringTie	exon	14079141	14079242	.	+	.	transcript_id "MSTRG.107.9"	gene_id "MSTRG.107"	exon_number "50"
1	StringTie	exon	14082238	14082357	.	+	.	transcript_id "MSTRG.107.9"	gene_id "MSTRG.107"	exon_number "51"
1	StringTie	exon	14083886	14084086	.	+	.	transcript_id "MSTRG.107.9"	gene_id "MSTRG.107"	exon_number "52"
1	StringTie	exon	14087204	14087377	.	+	.	transcript_id "MSTRG.107.9"	gene_id "MSTRG.107"	exon_number "53"
1	StringTie	exon	14089095	14089615	.	+	.	transcript_id "MSTRG.107.9"	gene_id "MSTRG.107"	exon_number "54"
1	StringTie	transcript	14009707	14201774	.	+	.	transcript_id "MSTRG.107.10"	gene_id "MSTRG.107"	gene_name "ENSSSCG00000004082"	xloc "XLOC_000096"	ref_gene_id "ENSSSCG00000004082"	cmp_ref "ENSSSCT00000082300"	class_code "j"	tss_id "TSS142"
1	StringTie	exon	14009707	14009801	.	+	.	transcript_id "MSTRG.107.10"	gene_id "MSTRG.107"	exon_number "1"
1	StringTie	exon	14010207	14010351	.	+	.	transcript_id "MSTRG.107.10"	gene_id "MSTRG.107"	exon_number "2"
1	StringTie	exon	14010998	14011216	.	+	.	transcript_id "MSTRG.107.10"	gene_id "MSTRG.107"	exon_number "3"
1	StringTie	exon	14012183	14012442	.	+	.	transcript_id "MSTRG.107.10"	gene_id "MSTRG.107"	exon_number "4"
1	StringTie	exon	14014161	14014326	.	+	.	transcript_id "MSTRG.107.10"	gene_id "MSTRG.107"	exon_number "5"
1	StringTie	exon	14014677	14014831	.	+	.	transcript_id "MSTRG.107.10"	gene_id "MSTRG.107"	exon_number "6"
1	StringTie	exon	14017929	14018080	.	+	.	transcript_id "MSTRG.107.10"	gene_id "MSTRG.107"	exon_number "7"
1	StringTie	exon	14018678	14018860	.	+	.	transcript_id "MSTRG.107.10"	gene_id "MSTRG.107"	exon_number "8"
1	StringTie	exon	14019755	14019892	.	+	.	transcript_id "MSTRG.107.10"	gene_id "MSTRG.107"	exon_number "9"
1	StringTie	exon	14022462	14022647	.	+	.	transcript_id "MSTRG.107.10"	gene_id "MSTRG.107"	exon_number "10"
1	StringTie	exon	14022833	14022955	.	+	.	transcript_id "MSTRG.107.10"	gene_id "MSTRG.107"	exon_number "11"
1	StringTie	exon	14023435	14023617	.	+	.	transcript_id "MSTRG.107.10"	gene_id "MSTRG.107"	exon_number "12"
1	StringTie	exon	14024685	14024828	.	+	.	transcript_id "MSTRG.107.10"	gene_id "MSTRG.107"	exon_number "13"
1	StringTie	exon	14028894	14029088	.	+	.	transcript_id "MSTRG.107.10"	gene_id "MSTRG.107"	exon_number "14"
1	StringTie	exon	14030171	14030311	.	+	.	transcript_id "MSTRG.107.10"	gene_id "MSTRG.107"	exon_number "15"
1	StringTie	exon	14038312	14038479	.	+	.	transcript_id "MSTRG.107.10"	gene_id "MSTRG.107"	exon_number "16"
1	StringTie	exon	14038691	14038852	.	+	.	transcript_id "MSTRG.107.10"	gene_id "MSTRG.107"	exon_number "17"
1	StringTie	exon	14046058	14046252	.	+	.	transcript_id "MSTRG.107.10"	gene_id "MSTRG.107"	exon_number "18"
1	StringTie	exon	14047750	14047923	.	+	.	transcript_id "MSTRG.107.10"	gene_id "MSTRG.107"	exon_number "19"
1	StringTie	exon	14052148	14052339	.	+	.	transcript_id "MSTRG.107.10"	gene_id "MSTRG.107"	exon_number "20"
1	StringTie	exon	14061715	14061846	.	+	.	transcript_id "MSTRG.107.10"	gene_id "MSTRG.107"	exon_number "21"
1	StringTie	exon	14062783	14062892	.	+	.	transcript_id "MSTRG.107.10"	gene_id "MSTRG.107"	exon_number "22"
1	StringTie	exon	14069236	14069367	.	+	.	transcript_id "MSTRG.107.10"	gene_id "MSTRG.107"	exon_number "23"
1	StringTie	exon	14073062	14073193	.	+	.	transcript_id "MSTRG.107.10"	gene_id "MSTRG.107"	exon_number "24"
1	StringTie	exon	14073395	14073550	.	+	.	transcript_id "MSTRG.107.10"	gene_id "MSTRG.107"	exon_number "25"
1	StringTie	exon	14074143	14074352	.	+	.	transcript_id "MSTRG.107.10"	gene_id "MSTRG.107"	exon_number "26"
1	StringTie	exon	14079141	14079242	.	+	.	transcript_id "MSTRG.107.10"	gene_id "MSTRG.107"	exon_number "27"
1	StringTie	exon	14082238	14082357	.	+	.	transcript_id "MSTRG.107.10"	gene_id "MSTRG.107"	exon_number "28"
1	StringTie	exon	14083886	14084086	.	+	.	transcript_id "MSTRG.107.10"	gene_id "MSTRG.107"	exon_number "29"
1	StringTie	exon	14087204	14087377	.	+	.	transcript_id "MSTRG.107.10"	gene_id "MSTRG.107"	exon_number "30"
1	StringTie	exon	14089095	14089226	.	+	.	transcript_id "MSTRG.107.10"	gene_id "MSTRG.107"	exon_number "31"
1	StringTie	exon	14090110	14090306	.	+	.	transcript_id "MSTRG.107.10"	gene_id "MSTRG.107"	exon_number "32"
1	StringTie	exon	14091266	14091398	.	+	.	transcript_id "MSTRG.107.10"	gene_id "MSTRG.107"	exon_number "33"
1	StringTie	exon	14091781	14091963	.	+	.	transcript_id "MSTRG.107.10"	gene_id "MSTRG.107"	exon_number "34"
1	StringTie	exon	14093208	14093357	.	+	.	transcript_id "MSTRG.107.10"	gene_id "MSTRG.107"	exon_number "35"
1	StringTie	exon	14094422	14094598	.	+	.	transcript_id "MSTRG.107.10"	gene_id "MSTRG.107"	exon_number "36"
1	StringTie	exon	14095303	14095458	.	+	.	transcript_id "MSTRG.107.10"	gene_id "MSTRG.107"	exon_number "37"
1	StringTie	exon	14102782	14102937	.	+	.	transcript_id "MSTRG.107.10"	gene_id "MSTRG.107"	exon_number "38"
1	StringTie	exon	14105527	14105697	.	+	.	transcript_id "MSTRG.107.10"	gene_id "MSTRG.107"	exon_number "39"
1	StringTie	exon	14108477	14108610	.	+	.	transcript_id "MSTRG.107.10"	gene_id "MSTRG.107"	exon_number "40"
1	StringTie	exon	14108987	14109191	.	+	.	transcript_id "MSTRG.107.10"	gene_id "MSTRG.107"	exon_number "41"
1	StringTie	exon	14111110	14111292	.	+	.	transcript_id "MSTRG.107.10"	gene_id "MSTRG.107"	exon_number "42"
1	StringTie	exon	14111900	14112046	.	+	.	transcript_id "MSTRG.107.10"	gene_id "MSTRG.107"	exon_number "43"
1	StringTie	exon	14114317	14114471	.	+	.	transcript_id "MSTRG.107.10"	gene_id "MSTRG.107"	exon_number "44"
1	StringTie	exon	14114894	14115041	.	+	.	transcript_id "MSTRG.107.10"	gene_id "MSTRG.107"	exon_number "45"
1	StringTie	exon	14117614	14117708	.	+	.	transcript_id "MSTRG.107.10"	gene_id "MSTRG.107"	exon_number "46"
1	StringTie	exon	14120880	14121114	.	+	.	transcript_id "MSTRG.107.10"	gene_id "MSTRG.107"	exon_number "47"
1	StringTie	exon	14123004	14123198	.	+	.	transcript_id "MSTRG.107.10"	gene_id "MSTRG.107"	exon_number "48"
1	StringTie	exon	14127160	14127285	.	+	.	transcript_id "MSTRG.107.10"	gene_id "MSTRG.107"	exon_number "49"
1	StringTie	exon	14131527	14131682	.	+	.	transcript_id "MSTRG.107.10"	gene_id "MSTRG.107"	exon_number "50"
1	StringTie	exon	14139840	14139998	.	+	.	transcript_id "MSTRG.107.10"	gene_id "MSTRG.107"	exon_number "51"
1	StringTie	exon	14143615	14143781	.	+	.	transcript_id "MSTRG.107.10"	gene_id "MSTRG.107"	exon_number "52"
1	StringTie	exon	14156376	14156538	.	+	.	transcript_id "MSTRG.107.10"	gene_id "MSTRG.107"	exon_number "53"
1	StringTie	exon	14165762	14165949	.	+	.	transcript_id "MSTRG.107.10"	gene_id "MSTRG.107"	exon_number "54"
1	StringTie	exon	14166870	14167020	.	+	.	transcript_id "MSTRG.107.10"	gene_id "MSTRG.107"	exon_number "55"
1	StringTie	exon	14171666	14171848	.	+	.	transcript_id "MSTRG.107.10"	gene_id "MSTRG.107"	exon_number "56"
1	StringTie	exon	14172111	14172248	.	+	.	transcript_id "MSTRG.107.10"	gene_id "MSTRG.107"	exon_number "57"
1	StringTie	exon	14173907	14174098	.	+	.	transcript_id "MSTRG.107.10"	gene_id "MSTRG.107"	exon_number "58"
1	StringTie	exon	14174822	14175155	.	+	.	transcript_id "MSTRG.107.10"	gene_id "MSTRG.107"	exon_number "59"
1	StringTie	exon	14178458	14178600	.	+	.	transcript_id "MSTRG.107.10"	gene_id "MSTRG.107"	exon_number "60"
1	StringTie	exon	14180279	14180405	.	+	.	transcript_id "MSTRG.107.10"	gene_id "MSTRG.107"	exon_number "61"
1	StringTie	exon	14181165	14181376	.	+	.	transcript_id "MSTRG.107.10"	gene_id "MSTRG.107"	exon_number "62"
[truncated: 929,635+ more rows]
[truncated: 2 more columns]

## Sheet: LncRNAs_new
Table S2: LncRNAs pontential new
Chr		Start	End	Strand	Transcript_id	Gene_id	Exon-number	Transcript_ref	Class_code	Gene_ref
1	transcript	4851552	4867358	+	MSTRG.36.1	MSTRG.36	xloc "XLOC_000034"	ENSSSCT00000056118	i	QKI
1	exon	4851552	4852039	+	MSTRG.36.1	MSTRG.36	"1"
1	exon	4867345	4867358	+	MSTRG.36.1	MSTRG.36	"2"
1	transcript	8882534	8883420	+	MSTRG.60.1	MSTRG.60	xloc "XLOC_000060"		u
1	exon	8882534	8882855	+	MSTRG.60.1	MSTRG.60	"1"
1	exon	8883146	8883420	+	MSTRG.60.1	MSTRG.60	"2"
1	transcript	10062441	10067974	+	MSTRG.75.1	MSTRG.75	xloc "XLOC_000071"	ENSSSCT00000004493	i	ARID1B
1	exon	10062441	10065743	+	MSTRG.75.1	MSTRG.75	"1"
1	exon	10067864	10067974	+	MSTRG.75.1	MSTRG.75	"2"
1	transcript	10131264	10131721	+	MSTRG.76.1	MSTRG.76	xloc "XLOC_000072"	ENSSSCT00000004493	i	ARID1B
1	exon	10131264	10131647	+	MSTRG.76.1	MSTRG.76	"1"
1	exon	10131697	10131721	+	MSTRG.76.1	MSTRG.76	"2"
1	transcript	10138977	10144481	+	MSTRG.77.1	MSTRG.77	xloc "XLOC_000073"	ENSSSCT00000004493	i	ARID1B
1	exon	10138977	10139995	+	MSTRG.77.1	MSTRG.77	"1"
1	exon	10140278	10140508	+	MSTRG.77.1	MSTRG.77	"2"
1	exon	10140802	10144481	+	MSTRG.77.1	MSTRG.77	"3"
1	transcript	10145247	10168607	+	MSTRG.78.1	MSTRG.78	xloc "XLOC_000074"	ENSSSCT00000004493	i	ARID1B
1	exon	10145247	10149275	+	MSTRG.78.1	MSTRG.78	"1"
1	exon	10168393	10168607	+	MSTRG.78.1	MSTRG.78	"2"
1	transcript	14147430	14151385	-	MSTRG.109.1	MSTRG.109	xloc "XLOC_001823"	ENSSSCT00000082300	i	ENSSSCG00000004082
1	exon	14147430	14149767	-	MSTRG.109.1	MSTRG.109	"1"
1	exon	14151033	14151385	-	MSTRG.109.1	MSTRG.109	"2"
1	transcript	21354874	21359668	-	MSTRG.192.1	MSTRG.192	xloc "XLOC_001898"	ENSSSCT00000100053	i	ENSSSCG00000061752
1	exon	21354874	21359179	-	MSTRG.192.1	MSTRG.192	"1"
1	exon	21359212	21359668	-	MSTRG.192.1	MSTRG.192	"2"
1	transcript	34260378	34261470	-	MSTRG.281.1	MSTRG.281	xloc "XLOC_001988"	ENSSSCT00000039085	i	ENSSSCG00000033894
1	exon	34260378	34261391	-	MSTRG.281.1	MSTRG.281	"1"
1	exon	34261430	34261470	-	MSTRG.281.1	MSTRG.281	"2"
1	transcript	35713192	35728366	-	MSTRG.292.1	MSTRG.292	xloc "XLOC_001994"	ENSSSCT00000100596	i	SOGA3
1	exon	35713192	35715900	-	MSTRG.292.1	MSTRG.292	"1"
1	exon	35727901	35728366	-	MSTRG.292.1	MSTRG.292	"2"
1	transcript	43994838	43997804	-	MSTRG.327.1	MSTRG.327	xloc "XLOC_002034"		u
1	exon	43994838	43995612	-	MSTRG.327.1	MSTRG.327	"1"
1	exon	43996266	43997804	-	MSTRG.327.1	MSTRG.327	"2"
1	transcript	44033535	44036134	-	MSTRG.328.1	MSTRG.328	xloc "XLOC_002035"		u
1	exon	44033535	44034532	-	MSTRG.328.1	MSTRG.328	"1"
1	exon	44035072	44036134	-	MSTRG.328.1	MSTRG.328	"2"
1	transcript	48955234	48964668	-	MSTRG.352.1	MSTRG.352	xloc "XLOC_002059"	ENSSSCT00000066143	i	ADGRB3
1	exon	48955234	48958322	-	MSTRG.352.1	MSTRG.352	"1"
1	exon	48958344	48964668	-	MSTRG.352.1	MSTRG.352	"2"
1	transcript	49067860	49069764	+	MSTRG.354.1	MSTRG.354	xloc "XLOC_000310"	ENSSSCT00000066143	i	ADGRB3
1	exon	49067860	49068110	+	MSTRG.354.1	MSTRG.354	"1"
1	exon	49068395	49069764	+	MSTRG.354.1	MSTRG.354	"2"
1	transcript	51798892	51805762	-	MSTRG.371.1	MSTRG.371	xloc "XLOC_002075"	ENSSSCT00000004730	i	RIMS1
1	exon	51798892	51803386	-	MSTRG.371.1	MSTRG.371	"1"
1	exon	51803568	51805762	-	MSTRG.371.1	MSTRG.371	"2"
1	transcript	53837161	53838179	+	MSTRG.386.1	MSTRG.386	xloc "XLOC_000331"		u
1	exon	53837161	53837222	+	MSTRG.386.1	MSTRG.386	"1"
1	exon	53837243	53838179	+	MSTRG.386.1	MSTRG.386	"2"
1	transcript	54532235	54539685	+	MSTRG.392.1	MSTRG.392	xloc "XLOC_000338"	ENSSSCT00000088154	i	SNX14
1	exon	54532235	54535679	+	MSTRG.392.1	MSTRG.392	"1"
1	exon	54537542	54539685	+	MSTRG.392.1	MSTRG.392	"2"
1	transcript	55685407	55688659	-	MSTRG.398.1	MSTRG.398	xloc "XLOC_002101"	ENSSSCT00000065061	i	ZNF292
1	exon	55685407	55686793	-	MSTRG.398.1	MSTRG.398	"1"
1	exon	55688377	55688659	-	MSTRG.398.1	MSTRG.398	"2"
1	transcript	66370086	66372249	+	MSTRG.450.1	MSTRG.450	xloc "XLOC_000396"	ENSSSCT00000028650	i	PNISR
1	exon	66370086	66370631	+	MSTRG.450.1	MSTRG.450	"1"
1	exon	66370913	66372249	+	MSTRG.450.1	MSTRG.450	"2"
1	transcript	68140294	68155402	-	MSTRG.458.1	MSTRG.458	xloc "XLOC_002167"	ENSSSCT00000103486	i	GRIK2
1	exon	68140294	68140490	-	MSTRG.458.1	MSTRG.458	"1"
1	exon	68141086	68155402	-	MSTRG.458.1	MSTRG.458	"2"
1	transcript	68182606	68208055	-	MSTRG.459.1	MSTRG.459	xloc "XLOC_002168"	ENSSSCT00000103486	i	GRIK2
1	exon	68182606	68185398	-	MSTRG.459.1	MSTRG.459	"1"
1	exon	68208043	68208055	-	MSTRG.459.1	MSTRG.459	"2"
1	transcript	71061623	71062683	+	MSTRG.462.1	MSTRG.462	xloc "XLOC_000402"	ENSSSCT00000048824	i	HACE1
1	exon	71061623	71062280	+	MSTRG.462.1	MSTRG.462	"1"
1	exon	71062593	71062683	+	MSTRG.462.1	MSTRG.462	"2"
1	transcript	74639475	74672929	-	MSTRG.496.1	MSTRG.496	xloc "XLOC_002195"	ENSSSCT00000004849	i	FOXO3
1	exon	74639475	74651623	-	MSTRG.496.1	MSTRG.496	"1"
1	exon	74652166	74672929	-	MSTRG.496.1	MSTRG.496	"2"
1	transcript	74641585	74672929	-	MSTRG.496.2	MSTRG.496	xloc "XLOC_002195"	ENSSSCT00000004849	i	FOXO3
1	exon	74641585	74648944	-	MSTRG.496.2	MSTRG.496	"1"
1	exon	74653436	74672929	-	MSTRG.496.2	MSTRG.496	"2"
1	transcript	74675767	74696001	-	MSTRG.497.2	MSTRG.497	xloc "XLOC_002196"	ENSSSCT00000004849	i	FOXO3
1	exon	74675767	74677340	-	MSTRG.497.2	MSTRG.497	"1"
1	exon	74684981	74692794	-	MSTRG.497.2	MSTRG.497	"2"
1	exon	74692922	74696001	-	MSTRG.497.2	MSTRG.497	"3"
1	transcript	74681696	74684820	-	MSTRG.497.3	MSTRG.497	xloc "XLOC_002196"	ENSSSCT00000004849	i	FOXO3
1	exon	74681696	74681718	-	MSTRG.497.3	MSTRG.497	"1"
1	exon	74682987	74684820	-	MSTRG.497.3	MSTRG.497	"2"
1	transcript	75143936	75154852	+	MSTRG.505.1	MSTRG.505	xloc "XLOC_000423"		u
1	exon	75143936	75146059	+	MSTRG.505.1	MSTRG.505	"1"
1	exon	75152131	75154852	+	MSTRG.505.1	MSTRG.505	"2"
1	transcript	76734705	76759538	+	MSTRG.517.1	MSTRG.517	xloc "XLOC_000433"	ENSSSCT00000044968	i	CDK19
1	exon	76734705	76735473	+	MSTRG.517.1	MSTRG.517	"1"
1	exon	76757638	76759538	+	MSTRG.517.1	MSTRG.517	"2"
1	transcript	76766946	76780916	-	MSTRG.518.1	MSTRG.518	xloc "XLOC_002212"	ENSSSCT00000057673	i	CDK19
1	exon	76766946	76769547	-	MSTRG.518.1	MSTRG.518	"1"
1	exon	76778215	76780916	-	MSTRG.518.1	MSTRG.518	"2"
1	transcript	77247133	77253183	+	MSTRG.533.1	MSTRG.533	xloc "XLOC_000445"	ENSSSCT00000042003	i	REV3L
1	exon	77247133	77249542	+	MSTRG.533.1	MSTRG.533	"1"
1	exon	77249590	77253183	+	MSTRG.533.1	MSTRG.533	"2"
1	transcript	77396350	77399677	+	MSTRG.535.1	MSTRG.535	xloc "XLOC_000446"	ENSSSCT00000042003	i	REV3L
1	exon	77396350	77399418	+	MSTRG.535.1	MSTRG.535	"1"
1	exon	77399480	77399677	+	MSTRG.535.1	MSTRG.535	"2"
1	transcript	80806645	80843497	-	MSTRG.559.1	MSTRG.559	xloc "XLOC_002238"		u
1	exon	80806645	80806722	-	MSTRG.559.1	MSTRG.559	"1"
1	exon	80843177	80843497	-	MSTRG.559.1	MSTRG.559	"2"
1	transcript	87182244	87186619	-	MSTRG.590.1	MSTRG.590	xloc "XLOC_002273"	ENSSSCT00000004941	i	PHIP
1	exon	87182244	87185771	-	MSTRG.590.1	MSTRG.590	"1"
1	exon	87186202	87186619	-	MSTRG.590.1	MSTRG.590	"2"
1	transcript	87185517	87188732	-	MSTRG.590.2	MSTRG.590	xloc "XLOC_002273"	ENSSSCT00000004941	i	PHIP
1	exon	87185517	87185992	-	MSTRG.590.2	MSTRG.590	"1"
1	exon	87188652	87188732	-	MSTRG.590.2	MSTRG.590	"2"
1	transcript	90291779	90298507	+	MSTRG.597.1	MSTRG.597	xloc "XLOC_000514"	ENSSSCT00000058321	i	SENP6
1	exon	90291779	90292551	+	MSTRG.597.1	MSTRG.597	"1"
1	exon	90293802	90298507	+	MSTRG.597.1	MSTRG.597	"2"
1	transcript	90450709	90455991	+	MSTRG.599.1	MSTRG.599	xloc "XLOC_000516"	ENSSSCT00000052001	i	FILIP1
1	exon	90450709	90454926	+	MSTRG.599.1	MSTRG.599	"1"
1	exon	90455297	90455991	+	MSTRG.599.1	MSTRG.599	"2"
1	transcript	90812644	90816037	-	MSTRG.606.1	MSTRG.606	xloc "XLOC_002284"	ENSSSCT00000074627	i	COL12A1
1	exon	90812644	90812786	-	MSTRG.606.1	MSTRG.606	"1"
1	exon	90814194	90816037	-	MSTRG.606.1	MSTRG.606	"2"
1	transcript	101900793	101955535	+	MSTRG.652.1	MSTRG.652	xloc "XLOC_000571"	ENSSSCT00000097894	i	DCC
1	exon	101900793	101902819	+	MSTRG.652.1	MSTRG.652	"1"
1	exon	101953337	101955535	+	MSTRG.652.1	MSTRG.652	"2"
1	transcript	101978841	102000262	-	MSTRG.653.1	MSTRG.653	xloc "XLOC_002335"	ENSSSCT00000097894	i	DCC
1	exon	101978841	101980975	-	MSTRG.653.1	MSTRG.653	"1"
1	exon	101982054	102000262	-	MSTRG.653.1	MSTRG.653	"2"
1	transcript	102023250	102030438	+	MSTRG.654.1	MSTRG.654	xloc "XLOC_000572"	ENSSSCT00000097894	i	DCC
1	exon	102023250	102027904	+	MSTRG.654.1	MSTRG.654	"1"
1	exon	102028650	102030438	+	MSTRG.654.1	MSTRG.654	"2"
1	transcript	102033048	102042529	-	MSTRG.655.1	MSTRG.655	xloc "XLOC_002336"	ENSSSCT00000097894	i	DCC
1	exon	102033048	102033259	-	MSTRG.655.1	MSTRG.655	"1"
1	exon	102033398	102042529	-	MSTRG.655.1	MSTRG.655	"2"
1	transcript	104928151	104940616	+	MSTRG.663.2	MSTRG.663	xloc "XLOC_000583"	ENSSSCT00000036325	i	TCF4
1	exon	104928151	104934956	+	MSTRG.663.2	MSTRG.663	"1"
1	exon	104935015	104940616	+	MSTRG.663.2	MSTRG.663	"2"
1	transcript	104928200	104940616	+	MSTRG.663.3	MSTRG.663	xloc "XLOC_000583"	ENSSSCT00000036325	i	TCF4
1	exon	104928200	104934950	+	MSTRG.663.3	MSTRG.663	"1"
1	exon	104934987	104940616	+	MSTRG.663.3	MSTRG.663	"2"
1	transcript	104933742	104940616	+	MSTRG.663.4	MSTRG.663	xloc "XLOC_000583"	ENSSSCT00000036325	i	TCF4
1	exon	104933742	104934948	+	MSTRG.663.4	MSTRG.663	"1"
1	exon	104935015	104940616	+	MSTRG.663.4	MSTRG.663	"2"
1	transcript	106893248	106896537	+	MSTRG.675.1	MSTRG.675	xloc "XLOC_000592"	ENSSSCT00000005016	i	FECH
1	exon	106893248	106893367	+	MSTRG.675.1	MSTRG.675	"1"
1	exon	106894253	106896537	+	MSTRG.675.1	MSTRG.675	"2"
1	transcript	107437307	107463520	+	MSTRG.689.1	MSTRG.689	xloc "XLOC_000603"	ENSSSCT00000005027	i	ZNF609
1	exon	107437307	107438859	+	MSTRG.689.1	MSTRG.689	"1"
1	exon	107457714	107463520	+	MSTRG.689.1	MSTRG.689	"2"
1	transcript	107468291	107517396	+	MSTRG.691.1	MSTRG.691	xloc "XLOC_000604"	ENSSSCT00000005027	i	ZNF609
1	exon	107468291	107486636	+	MSTRG.691.1	MSTRG.691	"1"
1	exon	107514449	107517396	+	MSTRG.691.1	MSTRG.691	"2"
1	transcript	107510783	107519737	+	MSTRG.693.1	MSTRG.693	xloc "XLOC_000606"	ENSSSCT00000005027	i	ZNF609
1	exon	107510783	107513506	+	MSTRG.693.1	MSTRG.693	"1"
1	exon	107519704	107519737	+	MSTRG.693.1	MSTRG.693	"2"
1	transcript	107559505	107563894	-	MSTRG.695.1	MSTRG.695	xloc "XLOC_002356"	ENSSSCT00000005027	i	ZNF609
1	exon	107559505	107561211	-	MSTRG.695.1	MSTRG.695	"1"
1	exon	107561241	107563894	-	MSTRG.695.1	MSTRG.695	"2"
1	transcript	108430605	108442032	+	MSTRG.711.1	MSTRG.711	xloc "XLOC_000619"	ENSSSCT00000031114	i	USP3
1	exon	108430605	108438315	+	MSTRG.711.1	MSTRG.711	"1"
1	exon	108438339	108442032	+	MSTRG.711.1	MSTRG.711	"2"
1	transcript	110739031	110755865	-	MSTRG.730.2	MSTRG.730	xloc "XLOC_002381"		u
1	exon	110739031	110740564	-	MSTRG.730.2	MSTRG.730	"1"
1	exon	110743544	110755865	-	MSTRG.730.2	MSTRG.730	"2"
1	transcript	111536286	111537289	-	MSTRG.737.1	MSTRG.737	xloc "XLOC_002383"	ENSSSCT00000005056	i	ICE2
1	exon	111536286	111536341	-	MSTRG.737.1	MSTRG.737	"1"
1	exon	111536645	111537289	-	MSTRG.737.1	MSTRG.737	"2"
1	transcript	113029365	113040963	+	MSTRG.748.1	MSTRG.748	xloc "XLOC_000642"	ENSSSCT00000042854	i	RNF111
1	exon	113029365	113039682	+	MSTRG.748.1	MSTRG.748	"1"
1	exon	113040064	113040963	+	MSTRG.748.1	MSTRG.748	"2"
1	transcript	113296112	113299458	-	MSTRG.756.1	MSTRG.756	xloc "XLOC_002399"	ENSSSCT00000075460	i	ADAM10
1	exon	113296112	113296888	-	MSTRG.756.1	MSTRG.756	"1"
1	exon	113299375	113299458	-	MSTRG.756.1	MSTRG.756	"2"
1	transcript	113324674	113335838	-	MSTRG.758.1	MSTRG.758	xloc "XLOC_002401"	ENSSSCT00000075460	i	ADAM10
1	exon	113324674	113325245	-	MSTRG.758.1	MSTRG.758	"1"
1	exon	113329567	113335838	-	MSTRG.758.1	MSTRG.758	"2"
1	transcript	114787411	114792245	+	MSTRG.771.1	MSTRG.771	xloc "XLOC_000656"	ENSSSCT00000005081	i	TCF12
1	exon	114787411	114787505	+	MSTRG.771.1	MSTRG.771	"1"
1	exon	114790161	114792245	+	MSTRG.771.1	MSTRG.771	"2"
1	transcript	115823228	115843134	-	MSTRG.792.1	MSTRG.792	xloc "XLOC_002425"	ENSSSCT00000005084	i	RFX7
1	exon	115823228	115825874	-	MSTRG.792.1	MSTRG.792	"1"
1	exon	115842247	115843134	-	MSTRG.792.1	MSTRG.792	"2"
1	transcript	127171662	127174545	+	MSTRG.876.1	MSTRG.876	xloc "XLOC_000735"	ENSSSCT00000025826	i	GOLM2
1	exon	127171662	127173983	+	MSTRG.876.1	MSTRG.876	"1"
1	exon	127174282	127174545	+	MSTRG.876.1	MSTRG.876	"2"
1	transcript	132955188	132959047	+	MSTRG.969.1	MSTRG.969	xloc "XLOC_000802"	ENSSSCT00000087579	i	SPRED1
1	exon	132955188	132957105	+	MSTRG.969.1	MSTRG.969	"1"
1	exon	132958873	132959047	+	MSTRG.969.1	MSTRG.969	"2"
1	transcript	132989376	132993890	+	MSTRG.970.1	MSTRG.970	xloc "XLOC_000803"	ENSSSCT00000087579	i	SPRED1
1	exon	132989376	132991165	+	MSTRG.970.1	MSTRG.970	"1"
1	exon	132993349	132993890	+	MSTRG.970.1	MSTRG.970	"2"
1	transcript	134144316	134147914	-	MSTRG.975.1	MSTRG.975	xloc "XLOC_002563"	ENSSSCT00000052424	i	MEIS2
1	exon	134144316	134146608	-	MSTRG.975.1	MSTRG.975	"1"
1	exon	134147390	134147914	-	MSTRG.975.1	MSTRG.975	"2"
1	transcript	137523512	137571822	+	MSTRG.994.1	MSTRG.994	xloc "XLOC_000835"	ENSSSCT00000005311	i	IGF1R
1	exon	137523512	137542150	+	MSTRG.994.1	MSTRG.994	"1"
1	exon	137549102	137570209	+	MSTRG.994.1	MSTRG.994	"2"
1	exon	137570281	137571822	+	MSTRG.994.1	MSTRG.994	"3"
1	transcript	137553363	137581300	+	MSTRG.994.2	MSTRG.994	xloc "XLOC_000835"	ENSSSCT00000005311	i	IGF1R
1	exon	137553363	137556121	+	MSTRG.994.2	MSTRG.994	"1"
1	exon	137556428	137581300	+	MSTRG.994.2	MSTRG.994	"2"
1	transcript	138378117	138401262	-	MSTRG.1003.1	MSTRG.1003	xloc "XLOC_002587"	ENSSSCT00000065681	i	MEF2A
1	exon	138378117	138388273	-	MSTRG.1003.1	MSTRG.1003	"1"
1	exon	138400810	138401262	-	MSTRG.1003.1	MSTRG.1003	"2"
1	transcript	141961183	141969332	-	MSTRG.1029.1	MSTRG.1029	xloc "XLOC_002607"	ENSSSCT00000047902	i	UBE3A
1	exon	141961183	141962576	-	MSTRG.1029.1	MSTRG.1029	"1"
1	exon	141964109	141964719	-	MSTRG.1029.1	MSTRG.1029	"2"
1	exon	141968356	141969332	-	MSTRG.1029.1	MSTRG.1029	"3"
1	transcript	158271958	158273499	+	MSTRG.1090.1	MSTRG.1090	xloc "XLOC_000919"		u
1	exon	158271958	158272095	+	MSTRG.1090.1	MSTRG.1090	"1"
1	exon	158272141	158273499	+	MSTRG.1090.1	MSTRG.1090	"2"
1	transcript	162398633	162399440	+	MSTRG.1115.1	MSTRG.1115	xloc "XLOC_000945"	ENSSSCT00000053523	i	NEDD4L
1	exon	162398633	162399055	+	MSTRG.1115.1	MSTRG.1115	"1"
1	exon	162399371	162399440	+	MSTRG.1115.1	MSTRG.1115	"2"
1	transcript	164506758	164508966	-	MSTRG.1156.1	MSTRG.1156	xloc "XLOC_002760"	ENSSSCT00000044202	i	ZWILCH
1	exon	164506758	164508857	-	MSTRG.1156.1	MSTRG.1156	"1"
1	exon	164508917	164508966	-	MSTRG.1156.1	MSTRG.1156	"2"
1	transcript	164709620	164716669	+	MSTRG.1161.2	MSTRG.1161	xloc "XLOC_000971"	ENSSSCT00000005460	i	SMAD6
1	exon	164709620	164713582	+	MSTRG.1161.2	MSTRG.1161	"1"
1	exon	164713609	164716669	+	MSTRG.1161.2	MSTRG.1161	"2"
1	transcript	166685568	166703775	+	MSTRG.1185.1	MSTRG.1185	xloc "XLOC_000989"		u
1	exon	166685568	166694908	+	MSTRG.1185.1	MSTRG.1185	"1"
1	exon	166703684	166703775	+	MSTRG.1185.1	MSTRG.1185	"2"
1	transcript	167055888	167061032	+	MSTRG.1189.1	MSTRG.1189	xloc "XLOC_000996"	ENSSSCT00000022924	i	GLCE
1	exon	167055888	167056270	+	MSTRG.1189.1	MSTRG.1189	"1"
1	exon	167060849	167061032	+	MSTRG.1189.1	MSTRG.1189	"2"
1	transcript	168369452	168371703	+	MSTRG.1195.1	MSTRG.1195	xloc "XLOC_001001"	ENSSSCT00000042141	i	UACA
1	exon	168369452	168371358	+	MSTRG.1195.1	MSTRG.1195	"1"
1	exon	168371664	168371703	+	MSTRG.1195.1	MSTRG.1195	"2"
1	transcript	171909218	171924330	-	MSTRG.1220.1	MSTRG.1220	xloc "XLOC_002796"	ENSSSCT00000059729	i	LRFN5
1	exon	171909218	171921706	-	MSTRG.1220.1	MSTRG.1220	"1"
1	exon	171923139	171924330	-	MSTRG.1220.1	MSTRG.1220	"2"
1	transcript	171973908	171984935	+	MSTRG.1222.1	MSTRG.1222	xloc "XLOC_001034"	ENSSSCT00000005504	i	LRFN5
1	exon	171973908	171978803	+	MSTRG.1222.1	MSTRG.1222	"1"
1	exon	171979105	171984935	+	MSTRG.1222.1	MSTRG.1222	"2"
1	transcript	182577895	182596846	+	MSTRG.1280.1	MSTRG.1280	xloc "XLOC_001092"	ENSSSCT00000067048	i	FERMT2
1	exon	182577895	182583064	+	MSTRG.1280.1	MSTRG.1280	"1"
1	exon	182596745	182596846	+	MSTRG.1280.1	MSTRG.1280	"2"
1	transcript	188360260	188382731	-	MSTRG.1329.1	MSTRG.1329	xloc "XLOC_002876"	ENSSSCT00000038913	i	DAAM1
1	exon	188360260	188362281	-	MSTRG.1329.1	MSTRG.1329	"1"
1	exon	188380914	188382731	-	MSTRG.1329.1	MSTRG.1329	"2"
1	transcript	190167967	190169784	-	MSTRG.1353.1	MSTRG.1353	xloc "XLOC_002892"		u
1	exon	190167967	190169232	-	MSTRG.1353.1	MSTRG.1353	"1"
1	exon	190169723	190169784	-	MSTRG.1353.1	MSTRG.1353	"2"
1	transcript	194536961	194539853	-	MSTRG.1379.1	MSTRG.1379	xloc "XLOC_002909"	ENSSSCT00000032151	i	PPP2R5E
1	exon	194536961	194539257	-	MSTRG.1379.1	MSTRG.1379	"1"
1	exon	194539328	194539853	-	MSTRG.1379.1	MSTRG.1379	"2"
1	transcript	201489846	201493883	+	MSTRG.1412.1	MSTRG.1412	xloc "XLOC_001213"	ENSSSCT00000089614	i	ENSSSCG00000043817
1	exon	201489846	201492358	+	MSTRG.1412.1	MSTRG.1412	"1"
1	exon	201492398	201493883	+	MSTRG.1412.1	MSTRG.1412	"2"
1	transcript	205929018	205943519	-	MSTRG.1450.1	MSTRG.1450	xloc "XLOC_002977"	ENSSSCT00000031467	i	BNC2
1	exon	205929018	205934799	-	MSTRG.1450.1	MSTRG.1450	"1"
1	exon	205942511	205943519	-	MSTRG.1450.1	MSTRG.1450	"2"
1	transcript	206068421	206071138	-	MSTRG.1451.1	MSTRG.1451	xloc "XLOC_002978"	ENSSSCT00000031467	i	BNC2
1	exon	206068421	206068563	-	MSTRG.1451.1	MSTRG.1451	"1"
1	exon	206069052	206071138	-	MSTRG.1451.1	MSTRG.1451	"2"
1	transcript	206122086	206137352	-	MSTRG.1452.1	MSTRG.1452	xloc "XLOC_002979"	ENSSSCT00000031467	i	BNC2
1	exon	206122086	206135922	-	MSTRG.1452.1	MSTRG.1452	"1"
1	exon	206136196	206137352	-	MSTRG.1452.1	MSTRG.1452	"2"
1	transcript	213597535	213673222	-	MSTRG.1481.1	MSTRG.1481	xloc "XLOC_003017"	ENSSSCT00000080232	i	PTPRD
1	exon	213597535	213615005	-	MSTRG.1481.1	MSTRG.1481	"1"
1	exon	213669913	213673222	-	MSTRG.1481.1	MSTRG.1481	"2"
1	transcript	216919675	216924324	-	MSTRG.1497.1	MSTRG.1497	xloc "XLOC_003036"	ENSSSCT00000034678	i	JAK2
1	exon	216919675	216919932	-	MSTRG.1497.1	MSTRG.1497	"1"
1	exon	216921329	216924324	-	MSTRG.1497.1	MSTRG.1497	"2"
1	transcript	239397620	239402915	-	MSTRG.1647.1	MSTRG.1647	xloc "XLOC_003170"	ENSSSCT00000044755	i	TMOD1
1	exon	239397620	239400527	-	MSTRG.1647.1	MSTRG.1647	"1"
1	exon	239400553	239402915	-	MSTRG.1647.1	MSTRG.1647	"2"
1	transcript	239429272	239433421	-	MSTRG.1648.1	MSTRG.1648	xloc "XLOC_003171"	ENSSSCT00000037726	i	TMOD1
1	exon	239429272	239430866	-	MSTRG.1648.1	MSTRG.1648	"1"
1	exon	239433332	239433421	-	MSTRG.1648.1	MSTRG.1648	"2"
1	transcript	248123726	248125704	-	MSTRG.1692.1	MSTRG.1692	xloc "XLOC_003222"	ENSSSCT00000062986	i	ZNF462
1	exon	248123726	248125547	-	MSTRG.1692.1	MSTRG.1692	"1"
1	exon	248125575	248125704	-	MSTRG.1692.1	MSTRG.1692	"2"
1	transcript	250002282	250003512	-	MSTRG.1707.1	MSTRG.1707	xloc "XLOC_003236"		u
1	exon	250002282	250002507	-	MSTRG.1707.1	MSTRG.1707	"1"
1	exon	250002786	250003512	-	MSTRG.1707.1	MSTRG.1707	"2"
1	transcript	250717930	250737225	+	MSTRG.1717.1	MSTRG.1717	xloc "XLOC_001540"	ENSSSCT00000062069	i	PALM2AKAP2
1	exon	250717930	250718222	+	MSTRG.1717.1	MSTRG.1717	"1"
1	exon	250734206	250737225	+	MSTRG.1717.1	MSTRG.1717	"2"
1	transcript	251050711	251057747	-	MSTRG.1719.2	MSTRG.1719	xloc "XLOC_003246"	ENSSSCT00000062069	i	PALM2AKAP2
1	exon	251050711	251050758	-	MSTRG.1719.2	MSTRG.1719	"1"
1	exon	251054600	251057747	-	MSTRG.1719.2	MSTRG.1719	"2"
1	transcript	251062225	251065721	-	MSTRG.1720.1	MSTRG.1720	xloc "XLOC_003247"	ENSSSCT00000062069	i	PALM2AKAP2
1	exon	251062225	251062874	-	MSTRG.1720.1	MSTRG.1720	"1"
1	exon	251063435	251065721	-	MSTRG.1720.1	MSTRG.1720	"2"
1	transcript	251087329	251128075	-	MSTRG.1721.1	MSTRG.1721	xloc "XLOC_003248"	ENSSSCT00000062069	i	PALM2AKAP2
1	exon	251087329	251087758	-	MSTRG.1721.1	MSTRG.1721	"1"
1	exon	251128048	251128075	-	MSTRG.1721.1	MSTRG.1721	"2"
1	transcript	252658121	252662068	-	MSTRG.1737.1	MSTRG.1737	xloc "XLOC_003263"	ENSSSCT00000024726	i	UGCG
1	exon	252658121	252659989	-	MSTRG.1737.1	MSTRG.1737	"1"
1	exon	252660030	252662068	-	MSTRG.1737.1	MSTRG.1737	"2"
1	transcript	253670556	253689759	+	MSTRG.1755.1	MSTRG.1755	xloc "XLOC_001561"	ENSSSCT00000091285	i	ENSSSCG00000047560
1	exon	253670556	253672217	+	MSTRG.1755.1	MSTRG.1755	"1"
1	exon	253672418	253689759	+	MSTRG.1755.1	MSTRG.1755	"2"
1	transcript	253702690	253704039	+	MSTRG.1756.1	MSTRG.1756	xloc "XLOC_001562"		u
1	exon	253702690	253703663	+	MSTRG.1756.1	MSTRG.1756	"1"
1	exon	253703915	253704039	+	MSTRG.1756.1	MSTRG.1756	"2"
1	transcript	256782746	256784531	+	MSTRG.1788.1	MSTRG.1788	xloc "XLOC_001585"		u
1	exon	256782746	256784030	+	MSTRG.1788.1	MSTRG.1788	"1"
1	exon	256784095	256784531	+	MSTRG.1788.1	MSTRG.1788	"2"
1	transcript	260808564	260816442	+	MSTRG.1796.2	MSTRG.1796	xloc "XLOC_001598"		u
1	exon	260808564	260809402	+	MSTRG.1796.2	MSTRG.1796	"1"
1	exon	260809425	260816442	+	MSTRG.1796.2	MSTRG.1796	"2"
1	transcript	261117867	261118225	+	MSTRG.1803.1	MSTRG.1803	xloc "XLOC_001601"	ENSSSCT00000042810	i	C5
1	exon	261117867	261117891	+	MSTRG.1803.1	MSTRG.1803	"1"
1	exon	261117996	261118225	+	MSTRG.1803.1	MSTRG.1803	"2"
1	transcript	261779368	261788744	-	MSTRG.1813.2	MSTRG.1813	xloc "XLOC_003324"	ENSSSCT00000090283	i	DAB2IP
1	exon	261779368	261779606	-	MSTRG.1813.2	MSTRG.1813	"1"
1	exon	261779747	261788744	-	MSTRG.1813.2	MSTRG.1813	"2"
1	transcript	265531703	265570871	-	MSTRG.1843.1	MSTRG.1843	xloc "XLOC_003359"	class_code u
1	exon	265531703	265531977	-	MSTRG.1843.1	MSTRG.1843	"1"
1	exon	265570622	265570871	-	MSTRG.1843.1	MSTRG.1843	"2"
1	transcript	273558302	273560105	-	MSTRG.1990.1	MSTRG.1990	xloc "XLOC_003445"	class_code u
1	exon	273558302	273559118	-	MSTRG.1990.1	MSTRG.1990	"1"
1	exon	273559720	273560105	-	MSTRG.1990.1	MSTRG.1990	"2"
2	exon	73130403	73131198	+	ENSSSCT00000024184	MSTRG.10901	"1"
2	exon	73136094	73136186	+	ENSSSCT00000024184	MSTRG.10901	"2"
2	exon	73136299	73136421	+	ENSSSCT00000024184	MSTRG.10901	"3"
2	exon	73137742	73137916	+	ENSSSCT00000024184	MSTRG.10901	"4"
2	exon	73969862	73970263	+	ENSSSCT00000054772	MSTRG.10911	"1"
2	transcript	1837107	1845430	+	MSTRG.10011.1	MSTRG.10011	xloc "XLOC_017298"	ENSSSCT00000053475	i	KCNQ1
2	exon	1837107	1837582	+	MSTRG.10011.1	MSTRG.10011	"1"
2	exon	1837693	1845430	+	MSTRG.10011.1	MSTRG.10011	"2"
2	transcript	2102631	2104292	+	MSTRG.10017.1	MSTRG.10017	xloc "XLOC_017300"	ENSSSCT00000058375	i	NAP1L4
2	exon	2102631	2103608	+	MSTRG.10017.1	MSTRG.10017	"1"
2	exon	2103724	2104292	+	MSTRG.10017.1	MSTRG.10017	"2"
2	transcript	3325543	3327061	+	MSTRG.10032.1	MSTRG.10032	xloc "XLOC_017308"	ENSSSCT00000014065	i	ANO1
2	exon	3325543	3325973	+	MSTRG.10032.1	MSTRG.10032	"1"
2	exon	3326009	3327061	+	MSTRG.10032.1	MSTRG.10032	"2"
2	transcript	4425190	4427769	+	MSTRG.10044.1	MSTRG.10044	xloc "XLOC_017321"	ENSSSCT00000014085	i	PPP6R3
2	exon	4425190	4425244	+	MSTRG.10044.1	MSTRG.10044	"1"
2	exon	4425291	4427769	+	MSTRG.10044.1	MSTRG.10044	"2"
2	transcript	8188101	8193024	+	MSTRG.10195.1	MSTRG.10195	xloc "XLOC_017418"	ENSSSCT00000014264	i	MARK2
2	exon	8188101	8188924	+	MSTRG.10195.1	MSTRG.10195	"1"
2	exon	8192129	8193024	+	MSTRG.10195.1	MSTRG.10195	"2"
2	transcript	8194878	8198834	+	MSTRG.10197.1	MSTRG.10197	xloc "XLOC_017419"	ENSSSCT00000014264	i	MARK2
2	exon	8194878	8196797	+	MSTRG.10197.1	MSTRG.10197	"1"
2	exon	8197080	8198834	+	MSTRG.10197.1	MSTRG.10197	"2"
2	transcript	13190780	13195085	+	MSTRG.10285.1	MSTRG.10285	xloc "XLOC_017515"	ENSSSCT00000097816	i	CTNND1
2	exon	13190780	13192204	+	MSTRG.10285.1	MSTRG.10285	"1"
2	exon	13192371	13195085	+	MSTRG.10285.1	MSTRG.10285	"2"
2	transcript	15076927	15082474	-	MSTRG.10319.1	MSTRG.10319	xloc "XLOC_019138"	ENSSSCT00000038870	i	CELF1
2	exon	15076927	15080950	-	MSTRG.10319.1	MSTRG.10319	"1"
2	exon	15081558	15082474	-	MSTRG.10319.1	MSTRG.10319	"2"
2	transcript	15681398	15686352	-	MSTRG.10334.1	MSTRG.10334	xloc "XLOC_019144"	ENSSSCT00000053718	i	CKAP5
2	exon	15681398	15683943	-	MSTRG.10334.1	MSTRG.10334	"1"
2	exon	15686282	15686352	-	MSTRG.10334.1	MSTRG.10334	"2"
2	transcript	15709602	15712869	-	MSTRG.10336.1	MSTRG.10336	xloc "XLOC_019145"	ENSSSCT00000053718	i	CKAP5
2	exon	15709602	15712162	-	MSTRG.10336.1	MSTRG.10336	"1"
2	exon	15712207	15712869	-	MSTRG.10336.1	MSTRG.10336	"2"
2	transcript	15947924	15960707	-	MSTRG.10344.2	MSTRG.10344	xloc "XLOC_019150"	ENSSSCT00000014486	i	AMBRA1
2	exon	15947924	15948428	-	MSTRG.10344.2	MSTRG.10344	"1"
2	exon	15953006	15960707	-	MSTRG.10344.2	MSTRG.10344	"2"
2	transcript	16351724	16353635	+	MSTRG.10351.1	MSTRG.10351	xloc "XLOC_017570"	ENSSSCT00000061805	i	PHF21A
2	exon	16351724	16352045	+	MSTRG.10351.1	MSTRG.10351	"1"
2	exon	16352778	16353635	+	MSTRG.10351.1	MSTRG.10351	"2"
2	transcript	16392006	16420709	-	MSTRG.10352.1	MSTRG.10352	xloc "XLOC_019154"	ENSSSCT00000058477	i	PHF21A
2	exon	16392006	16394263	-	MSTRG.10352.1	MSTRG.10352	"1"
2	exon	16409777	16420709	-	MSTRG.10352.1	MSTRG.10352	"2"
2	transcript	24981727	24985734	+	MSTRG.10397.1	MSTRG.10397	xloc "XLOC_017624"	ENSSSCT00000062140	i	LDLRAD3
2	exon	24981727	24983873	+	MSTRG.10397.1	MSTRG.10397	"1"
2	exon	24983980	24985734	+	MSTRG.10397.1	MSTRG.10397	"2"
2	transcript	26616228	26622345	-	MSTRG.10413.1	MSTRG.10413	xloc "XLOC_019235"	ENSSSCT00000014529	i	ABTB2
2	exon	26616228	26617661	-	MSTRG.10413.1	MSTRG.10413	"1"
2	exon	26617721	26622345	-	MSTRG.10413.1	MSTRG.10413	"2"
2	transcript	30171763	30209161	-	MSTRG.10450.1	MSTRG.10450	xloc "XLOC_019256"	ENSSSCT00000014554	i	MPPED2
2	exon	30171763	30188630	-	MSTRG.10450.1	MSTRG.10450	"1"
2	exon	30195650	30209161	-	MSTRG.10450.1	MSTRG.10450	"2"
2	transcript	32872641	32898688	-	MSTRG.10461.1	MSTRG.10461	xloc "XLOC_019271"	ENSSSCT00000085341	i	LGR4
2	exon	32872641	32885684	-	MSTRG.10461.1	MSTRG.10461	"1"
2	exon	32891482	32898688	-	MSTRG.10461.1	MSTRG.10461	"2"
2	transcript	32873339	32928394	-	MSTRG.10461.2	MSTRG.10461	xloc "XLOC_019271"	ENSSSCT00000085341	i	LGR4
2	exon	32873339	32880068	-	MSTRG.10461.2	MSTRG.10461	"1"
2	exon	32927963	32928394	-	MSTRG.10461.2	MSTRG.10461	"2"
2	transcript	32884871	32888508	-	MSTRG.10461.3	MSTRG.10461	xloc "XLOC_019271"	ENSSSCT00000085341	i	LGR4
2	exon	32884871	32885693	-	MSTRG.10461.3	MSTRG.10461	"1"
2	exon	32886667	32888508	-	MSTRG.10461.3	MSTRG.10461	"2"
2	transcript	36825569	36827834	+	MSTRG.10470.1	MSTRG.10470	xloc "XLOC_017694"	ENSSSCT00000054569	i	GAS2
2	exon	36825569	36826905	+	MSTRG.10470.1	MSTRG.10470	"1"
2	exon	36826939	36827834	+	MSTRG.10470.1	MSTRG.10470	"2"
2	transcript	42818485	42824627	-	MSTRG.10523.1	MSTRG.10523	xloc "XLOC_019319"	ENSSSCT00000055966	i	SOX6
2	exon	42818485	42819028	-	MSTRG.10523.1	MSTRG.10523	"1"
2	exon	42821075	42824627	-	MSTRG.10523.1	MSTRG.10523	"2"
2	transcript	42868233	42930393	-	MSTRG.10524.1	MSTRG.10524	xloc "XLOC_019320"	ENSSSCT00000055966	i	SOX6
2	exon	42868233	42869975	-	MSTRG.10524.1	MSTRG.10524	"1"
2	exon	42929561	42930393	-	MSTRG.10524.1	MSTRG.10524	"2"
2	transcript	42996019	43004284	-	MSTRG.10525.2	MSTRG.10525	xloc "XLOC_019321"	ENSSSCT00000055966	i	SOX6
2	exon	42996019	42996064	-	MSTRG.10525.2	MSTRG.10525	"1"
2	exon	42996085	43004284	-	MSTRG.10525.2	MSTRG.10525	"2"
2	transcript	44498154	44499135	+	MSTRG.10530.1	MSTRG.10530	xloc "XLOC_017735"	ENSSSCT00000041683	i	PDE3B
2	exon	44498154	44498204	+	MSTRG.10530.1	MSTRG.10530	"1"
2	exon	44498315	44499135	+	MSTRG.10530.1	MSTRG.10530	"2"
2	transcript	45034910	45066349	+	MSTRG.10539.1	MSTRG.10539	xloc "XLOC_017742"	ENSSSCT00000014630	i	SPON1
2	exon	45034910	45034992	+	MSTRG.10539.1	MSTRG.10539	"1"
2	exon	45065536	45066349	+	MSTRG.10539.1	MSTRG.10539	"2"
2	transcript	45871819	45872561	-	MSTRG.10542.1	MSTRG.10542	xloc "XLOC_019342"	ENSSSCT00000045648	i	ENSSSCG00000013395
2	exon	45871819	45871832	-	MSTRG.10542.1	MSTRG.10542	"1"
2	exon	45872308	45872561	-	MSTRG.10542.1	MSTRG.10542	"2"
2	transcript	47259435	47264986	-	MSTRG.10555.1	MSTRG.10555	xloc "XLOC_019352"		u
2	exon	47259435	47259819	-	MSTRG.10555.1	MSTRG.10555	"1"
2	exon	47263171	47264986	-	MSTRG.10555.1	MSTRG.10555	"2"
2	transcript	47277127	47285500	+	MSTRG.10556.1	MSTRG.10556	xloc "XLOC_017749"		u
2	exon	47277127	47281720	+	MSTRG.10556.1	MSTRG.10556	"1"
2	exon	47283850	47285500	+	MSTRG.10556.1	MSTRG.10556	"2"
2	transcript	47445672	47446300	-	MSTRG.10561.1	MSTRG.10561	xloc "XLOC_019354"		u
2	exon	47445672	47446061	-	MSTRG.10561.1	MSTRG.10561	"1"
2	exon	47446228	47446300	-	MSTRG.10561.1	MSTRG.10561	"2"
2	transcript	58559643	58564881	+	MSTRG.10621.1	MSTRG.10621	xloc "XLOC_017867"	ENSSSCT00000046621	i	MAU2
2	exon	58559643	58562806	+	MSTRG.10621.1	MSTRG.10621	"1"
2	exon	58563482	58564881	+	MSTRG.10621.1	MSTRG.10621	"2"
2	transcript	64734156	64744494	+	MSTRG.10721.1	MSTRG.10721	xloc "XLOC_017953"		u
2	exon	64734156	64734325	+	MSTRG.10721.1	MSTRG.10721	"1"
2	exon	64735639	64744494	+	MSTRG.10721.1	MSTRG.10721	"2"
2	transcript	66266176	66268445	+	MSTRG.10764.1	MSTRG.10764	xloc "XLOC_017987"		u
2	exon	66266176	66266223	+	MSTRG.10764.1	MSTRG.10764	"1"
2	exon	66267469	66268445	+	MSTRG.10764.1	MSTRG.10764	"2"
2	transcript	67925669	67929691	+	MSTRG.10785.1	MSTRG.10785	xloc "XLOC_018015"		u
2	exon	67925669	67926024	+	MSTRG.10785.1	MSTRG.10785	"1"
2	exon	67929185	67929691	+	MSTRG.10785.1	MSTRG.10785	"2"
2	transcript	71027542	71035079	+	MSTRG.10856.1	MSTRG.10856	xloc "XLOC_018066"	ENSSSCT00000039998	i	CERS4
2	exon	71027542	71027849	+	MSTRG.10856.1	MSTRG.10856	"1"
2	exon	71029657	71032018	+	MSTRG.10856.1	MSTRG.10856	"2"
2	exon	71034878	71035079	+	MSTRG.10856.1	MSTRG.10856	"3"
2	transcript	75232197	75238778	+	MSTRG.10953.1	MSTRG.10953	xloc "XLOC_018148"	ENSSSCT00000047508	i	NFIC
2	exon	75232197	75232814	+	MSTRG.10953.1	MSTRG.10953	"1"
2	exon	75238704	75238778	+	MSTRG.10953.1	MSTRG.10953	"2"
2	transcript	76865332	76874960	-	MSTRG.10989.1	MSTRG.10989	xloc "XLOC_019765"	ENSSSCT00000063738	i	TCF3
2	exon	76865332	76867588	-	MSTRG.10989.1	MSTRG.10989	"1"
2	exon	76874656	76874960	-	MSTRG.10989.1	MSTRG.10989	"2"
2	transcript	78355917	78360774	-	MSTRG.11049.1	MSTRG.11049	xloc "XLOC_019804"	ENSSSCT00000015303	i	MAPK9
2	exon	78355917	78356876	-	MSTRG.11049.1	MSTRG.11049	"1"
2	exon	78360083	78360774	-	MSTRG.11049.1	MSTRG.11049	"2"
2	transcript	80781961	80786220	+	MSTRG.11094.3	MSTRG.11094	xloc "XLOC_018247"	ENSSSCT00000015341	i	NSD1
2	exon	80781961	80783458	+	MSTRG.11094.3	MSTRG.11094	"1"
2	exon	80786063	80786220	+	MSTRG.11094.3	MSTRG.11094	"2"
2	transcript	88198610	88199958	+	MSTRG.11171.1	MSTRG.11171	xloc "XLOC_018306"	ENSSSCT00000082169	i	HOMER1
2	exon	88198610	88199005	+	MSTRG.11171.1	MSTRG.11171	"1"
2	exon	88199582	88199958	+	MSTRG.11171.1	MSTRG.11171	"2"
2	transcript	90059255	90148295	+	MSTRG.11189.2	MSTRG.11189	xloc "XLOC_018322"	ENSSSCT00000039349	i	SSBP2
2	exon	90059255	90071565	+	MSTRG.11189.2	MSTRG.11189	"1"
2	exon	90148181	90148295	+	MSTRG.11189.2	MSTRG.11189	"2"
2	transcript	90075957	90086895	+	MSTRG.11190.1	MSTRG.11190	xloc "XLOC_018323"	ENSSSCT00000039349	i	SSBP2
2	exon	90075957	90086783	+	MSTRG.11190.1	MSTRG.11190	"1"
2	exon	90086834	90086895	+	MSTRG.11190.1	MSTRG.11190	"2"
2	transcript	90096367	90116809	-	MSTRG.11191.1	MSTRG.11191	xloc "XLOC_019908"	ENSSSCT00000062434	i	SSBP2
2	exon	90096367	90097485	-	MSTRG.11191.1	MSTRG.11191	"1"
2	exon	90097547	90116809	-	MSTRG.11191.1	MSTRG.11191	"2"
2	transcript	90102802	90116809	-	MSTRG.11191.2	MSTRG.11191	xloc "XLOC_019908"	ENSSSCT00000062434	i	SSBP2
2	exon	90102802	90108168	-	MSTRG.11191.2	MSTRG.11191	"1"
2	exon	90109841	90116809	-	MSTRG.11191.2	MSTRG.11191	"2"
2	transcript	91317763	91326640	+	MSTRG.11198.1	MSTRG.11198	xloc "XLOC_018338"		u
2	exon	91317763	91317778	+	MSTRG.11198.1	MSTRG.11198	"1"
2	exon	91324747	91326640	+	MSTRG.11198.1	MSTRG.11198	"2"
2	transcript	94903063	94912961	-	MSTRG.11212.1	MSTRG.11212	xloc "XLOC_019927"	ENSSSCT00000056952	i	RASA1
2	exon	94903063	94903777	-	MSTRG.11212.1	MSTRG.11212	"1"
2	exon	94903805	94912961	-	MSTRG.11212.1	MSTRG.11212	"2"
2	transcript	95642093	95653877	+	MSTRG.11216.1	MSTRG.11216	xloc "XLOC_018360"	ENSSSCT00000062535	i	TMEM161B
2	exon	95642093	95644460	+	MSTRG.11216.1	MSTRG.11216	"1"
2	exon	95645961	95653877	+	MSTRG.11216.1	MSTRG.11216	"2"
2	transcript	95665069	95670527	+	MSTRG.11217.1	MSTRG.11217	xloc "XLOC_018361"	ENSSSCT00000062535	i	TMEM161B
2	exon	95665069	95665152	+	MSTRG.11217.1	MSTRG.11217	"1"
2	exon	95666287	95670527	+	MSTRG.11217.1	MSTRG.11217	"2"
2	transcript	95700676	95709973	+	MSTRG.11218.2	MSTRG.11218	xloc "XLOC_018362"		u
2	exon	95700676	95700732	+	MSTRG.11218.2	MSTRG.11218	"1"
2	exon	95704279	95709973	+	MSTRG.11218.2	MSTRG.11218	"2"
2	transcript	95713157	95731870	+	MSTRG.11218.3	MSTRG.11218	xloc "XLOC_018362"		u
2	exon	95713157	95719052	+	MSTRG.11218.3	MSTRG.11218	"1"
2	exon	95729579	95731870	+	MSTRG.11218.3	MSTRG.11218	"2"
2	transcript	96257160	96262416	+	MSTRG.11223.1	MSTRG.11223	xloc "XLOC_018369"	ENSSSCT00000052217	i	MEF2C
2	exon	96257160	96258550	+	MSTRG.11223.1	MSTRG.11223	"1"
2	exon	96258609	96262416	+	MSTRG.11223.1	MSTRG.11223	"2"
2	transcript	100331083	100374466	+	MSTRG.11232.1	MSTRG.11232	xloc "XLOC_018393"	ENSSSCT00000101608	i	ENSSSCG00000051601
2	exon	100331083	100346619	+	MSTRG.11232.1	MSTRG.11232	"1"
2	exon	100372932	100374466	+	MSTRG.11232.1	MSTRG.11232	"2"
2	transcript	100358997	100374466	+	MSTRG.11232.2	MSTRG.11232	xloc "XLOC_018393"	ENSSSCT00000101608	i	ENSSSCG00000051601
2	exon	100358997	100366420	+	MSTRG.11232.2	MSTRG.11232	"1"
2	exon	100366442	100374466	+	MSTRG.11232.2	MSTRG.11232	"2"
2	transcript	102159451	102161007	+	MSTRG.11240.1	MSTRG.11240	xloc "XLOC_018400"	ENSSSCT00000063761	i	ENSSSCG00000014165
2	exon	102159451	102160083	+	MSTRG.11240.1	MSTRG.11240	"1"
2	exon	102160863	102161007	+	MSTRG.11240.1	MSTRG.11240	"2"
2	transcript	112756170	112761925	+	MSTRG.11285.1	MSTRG.11285	xloc "XLOC_018463"	ENSSSCT00000064949	i	EFNA5
2	exon	112756170	112756604	+	MSTRG.11285.1	MSTRG.11285	"1"
2	exon	112756720	112761925	+	MSTRG.11285.1	MSTRG.11285	"2"
2	transcript	114792636	114796916	-	MSTRG.11295.1	MSTRG.11295	xloc "XLOC_020037"	ENSSSCT00000015510	i	MAN2A1
2	exon	114792636	114793136	-	MSTRG.11295.1	MSTRG.11295	"1"
2	exon	114795239	114796916	-	MSTRG.11295.1	MSTRG.11295	"2"
2	transcript	116474959	116482174	-	MSTRG.11304.1	MSTRG.11304	xloc "XLOC_020049"	ENSSSCT00000015519	i	MCC
2	exon	116474959	116476011	-	MSTRG.11304.1	MSTRG.11304	"1"
2	exon	116480776	116482174	-	MSTRG.11304.1	MSTRG.11304	"2"
2	transcript	120302435	120310768	-	MSTRG.11335.1	MSTRG.11335	xloc "XLOC_020078"	ENSSSCT00000058424	i	COMMD10
2	exon	120302435	120302692	-	MSTRG.11335.1	MSTRG.11335	"1"
2	exon	120303106	120310768	-	MSTRG.11335.1	MSTRG.11335	"2"
2	transcript	120318017	120325694	-	MSTRG.11336.1	MSTRG.11336	xloc "XLOC_020079"	ENSSSCT00000058424	i	COMMD10
2	exon	120318017	120318028	-	MSTRG.11336.1	MSTRG.11336	"1"
2	exon	120324084	120325694	-	MSTRG.11336.1	MSTRG.11336	"2"
2	transcript	124224457	124236158	-	MSTRG.11346.1	MSTRG.11346	xloc "XLOC_020098"	ENSSSCT00000050087	i	PRR16
2	exon	124224457	124226454	-	MSTRG.11346.1	MSTRG.11346	"1"
2	exon	124234071	124236158	-	MSTRG.11346.1	MSTRG.11346	"2"
2	transcript	129828944	129831496	-	MSTRG.11373.1	MSTRG.11373	xloc "XLOC_020131"	ENSSSCT00000069617	i	LMNB1
2	exon	129828944	129831098	-	MSTRG.11373.1	MSTRG.11373	"1"
2	exon	129831371	129831496	-	MSTRG.11373.1	MSTRG.11373	"2"
2	transcript	129902309	129904802	-	MSTRG.11375.1	MSTRG.11375	xloc "XLOC_020133"	ENSSSCT00000015569	i	MARCHF3
2	exon	129902309	129903254	-	MSTRG.11375.1	MSTRG.11375	"1"
2	exon	129903669	129904802	-	MSTRG.11375.1	MSTRG.11375	"2"
2	transcript	137570159	137579867	+	MSTRG.11462.1	MSTRG.11462	xloc "XLOC_018650"	ENSSSCT00000050898	i	MACROH2A1
2	exon	137570159	137570511	+	MSTRG.11462.1	MSTRG.11462	"1"
2	exon	137574013	137579867	+	MSTRG.11462.1	MSTRG.11462	"2"
2	transcript	140780163	140785448	-	MSTRG.11493.1	MSTRG.11493	xloc "XLOC_020216"	ENSSSCT00000060628	i	CTNNA1
2	exon	140780163	140783058	-	MSTRG.11493.1	MSTRG.11493	"1"
2	exon	140783095	140785448	-	MSTRG.11493.1	MSTRG.11493	"2"
2	transcript	142890027	142894397	-	MSTRG.11554.1	MSTRG.11554	xloc "XLOC_020255"		u
2	exon	142890027	142891023	-	MSTRG.11554.1	MSTRG.11554	"1"
2	exon	142891047	142894397	-	MSTRG.11554.1	MSTRG.11554	"2"
2	transcript	149012660	149016537	+	MSTRG.11604.1	MSTRG.11604	xloc "XLOC_018774"	ENSSSCT00000049197	i	JAKMIP2
2	exon	149012660	149014019	+	MSTRG.11604.1	MSTRG.11604	"1"
2	exon	149014040	149016537	+	MSTRG.11604.1	MSTRG.11604	"2"
2	transcript	150642697	150650189	+	MSTRG.11624.1	MSTRG.11624	xloc "XLOC_018798"	ENSSSCT00000058930	i	CSNK1A1
2	exon	150642697	150648948	+	MSTRG.11624.1	MSTRG.11624	"1"
2	exon	150649410	150650189	+	MSTRG.11624.1	MSTRG.11624	"2"
3	transcript	4471247	4474793	-	MSTRG.11729.1	MSTRG.11729	xloc "XLOC_021613"		u
3	exon	4471247	4471533	-	MSTRG.11729.1	MSTRG.11729	"1"
3	exon	4474637	4474793	-	MSTRG.11729.1	MSTRG.11729	"2"
3	transcript	10054431	10057711	+	MSTRG.11858.1	MSTRG.11858	xloc "XLOC_020576"	ENSSSCT00000087794	i	SRRM3
3	exon	10054431	10055761	+	MSTRG.11858.1	MSTRG.11858	"1"
3	exon	10056042	10057711	+	MSTRG.11858.1	MSTRG.11858	"2"
3	transcript	10661857	10669534	+	MSTRG.11870.1	MSTRG.11870	xloc "XLOC_020583"		u
3	exon	10661857	10663990	+	MSTRG.11870.1	MSTRG.11870	"1"
3	exon	10667270	10669534	+	MSTRG.11870.1	MSTRG.11870	"2"
3	transcript	10878517	10886340	+	MSTRG.11876.1	MSTRG.11876	xloc "XLOC_020587"	ENSSSCT00000051103	i	TBL2
3	exon	10878517	10881258	+	MSTRG.11876.1	MSTRG.11876	"1"
3	exon	10883615	10886340	+	MSTRG.11876.1	MSTRG.11876	"2"
3	transcript	13646468	13659442	-	MSTRG.11905.3	MSTRG.11905	xloc "XLOC_021731"	ENSSSCT00000038741	i	AUTS2
3	exon	13646468	13654868	-	MSTRG.11905.3	MSTRG.11905	"1"
3	exon	13658243	13659442	-	MSTRG.11905.3	MSTRG.11905	"2"
3	transcript	13916241	13935099	-	MSTRG.11909.1	MSTRG.11909	xloc "XLOC_021734"	ENSSSCT00000038741	i	AUTS2
3	exon	13916241	13926242	-	MSTRG.11909.1	MSTRG.11909	"1"
3	exon	13933817	13935099	-	MSTRG.11909.1	MSTRG.11909	"2"
3	transcript	13927058	13933724	+	MSTRG.11910.1	MSTRG.11910	xloc "XLOC_020618"	ENSSSCT00000071798	i	AUTS2
3	exon	13927058	13928643	+	MSTRG.11910.1	MSTRG.11910	"1"
3	exon	13928801	13933724	+	MSTRG.11910.1	MSTRG.11910	"2"
3	transcript	13991029	14032812	-	MSTRG.11913.1	MSTRG.11913	xloc "XLOC_021736"	ENSSSCT00000038741	i	AUTS2
3	exon	13991029	14004635	-	MSTRG.11913.1	MSTRG.11913	"1"
3	exon	14028577	14032812	-	MSTRG.11913.1	MSTRG.11913	"2"
3	transcript	14033098	14058787	-	MSTRG.11912.2	MSTRG.11912	xloc "XLOC_021735"	ENSSSCT00000038741	i	AUTS2
3	exon	14033098	14034880	-	MSTRG.11912.2	MSTRG.11912	"1"
3	exon	14037603	14058787	-	MSTRG.11912.2	MSTRG.11912	"2"
3	transcript	14287024	14301044	-	MSTRG.11918.5	MSTRG.11918	xloc "XLOC_021739"	ENSSSCT00000038741	i	AUTS2
3	exon	14287024	14292228	-	MSTRG.11918.5	MSTRG.11918	"1"
3	exon	14294234	14301044	-	MSTRG.11918.5	MSTRG.11918	"2"
3	transcript	14349580	14386204	-	MSTRG.11920.3	MSTRG.11920	xloc "XLOC_021740"	ENSSSCT00000038741	i	AUTS2
3	exon	14349580	14353099	-	MSTRG.11920.3	MSTRG.11920	"1"
3	exon	14353308	14386204	-	MSTRG.11920.3	MSTRG.11920	"2"
3	transcript	14707192	14714619	-	MSTRG.11925.1	MSTRG.11925	xloc "XLOC_021743"	ENSSSCT00000038741	i	AUTS2
3	exon	14707192	14708342	-	MSTRG.11925.1	MSTRG.11925	"1"
3	exon	14710537	14714619	-	MSTRG.11925.1	MSTRG.11925	"2"
3	transcript	14750700	14758584	-	MSTRG.11926.1	MSTRG.11926	xloc "XLOC_021744"	ENSSSCT00000038741	i	AUTS2
3	exon	14750700	14757379	-	MSTRG.11926.1	MSTRG.11926	"1"
3	exon	14757415	14758584	-	MSTRG.11926.1	MSTRG.11926	"2"
3	transcript	16746271	16750369	-	MSTRG.11944.1	MSTRG.11944	xloc "XLOC_021753"	ENSSSCT00000083092	i	VKORC1L1
3	exon	16746271	16746658	-	MSTRG.11944.1	MSTRG.11944	"1"
3	exon	16748866	16750369	-	MSTRG.11944.1	MSTRG.11944	"2"
3	transcript	17773395	17778122	-	MSTRG.11992.1	MSTRG.11992	xloc "XLOC_021787"		u
3	exon	17773395	17773706	-	MSTRG.11992.1	MSTRG.11992	"1"
3	exon	17776672	17776837	-	MSTRG.11992.1	MSTRG.11992	"2"
3	exon	17778033	17778122	-	MSTRG.11992.1	MSTRG.11992	"3"
3	transcript	18001784	18005169	+	MSTRG.12003.1	MSTRG.12003	xloc "XLOC_020666"		u
3	exon	18001784	18002159	+	MSTRG.12003.1	MSTRG.12003	"1"
3	exon	18004927	18005169	+	MSTRG.12003.1	MSTRG.12003	"2"
3	transcript	21638651	21650194	+	MSTRG.12054.1	MSTRG.12054	xloc "XLOC_020698"		u
3	exon	21638651	21638903	+	MSTRG.12054.1	MSTRG.12054	"1"
3	exon	21639354	21642611	+	MSTRG.12054.1	MSTRG.12054	"2"
3	exon	21644332	21644402	+	MSTRG.12054.1	MSTRG.12054	"3"
3	exon	21645180	21650194	+	MSTRG.12054.1	MSTRG.12054	"4"
3	transcript	27372024	27386722	+	MSTRG.12109.1	MSTRG.12109	xloc "XLOC_020741"	ENSSSCT00000008627	i	XYLT1
3	exon	27372024	27379310	+	MSTRG.12109.1	MSTRG.12109	"1"
3	exon	27382972	27386722	+	MSTRG.12109.1	MSTRG.12109	"2"
3	transcript	33749699	33770918	-	MSTRG.12156.1	MSTRG.12156	xloc "XLOC_021905"		u
3	exon	33749699	33749714	-	MSTRG.12156.1	MSTRG.12156	"1"
3	exon	33768250	33770918	-	MSTRG.12156.1	MSTRG.12156	"2"
3	transcript	38398505	38401420	+	MSTRG.12198.1	MSTRG.12198	xloc "XLOC_020814"	ENSSSCT00000008714	i	CREBBP
3	exon	38398505	38399580	+	MSTRG.12198.1	MSTRG.12198	"1"
3	exon	38399907	38401420	+	MSTRG.12198.1	MSTRG.12198	"2"
3	transcript	52613692	52627024	+	MSTRG.12444.1	MSTRG.12444	xloc "XLOC_020976"	ENSSSCT00000047090	i	MAP4K4
3	exon	52613692	52622507	+	MSTRG.12444.1	MSTRG.12444	"1"
3	exon	52626097	52627024	+	MSTRG.12444.1	MSTRG.12444	"2"
3	transcript	52616856	52627024	+	MSTRG.12444.2	MSTRG.12444	xloc "XLOC_020976"	ENSSSCT00000047090	i	MAP4K4
3	exon	52616856	52625251	+	MSTRG.12444.2	MSTRG.12444	"1"
3	exon	52625525	52627024	+	MSTRG.12444.2	MSTRG.12444	"2"
3	transcript	54276630	54288334	-	MSTRG.12464.1	MSTRG.12464	xloc "XLOC_022136"	ENSSSCT00000064001	i	AFF3
3	exon	54276630	54285564	-	MSTRG.12464.1	MSTRG.12464	"1"
3	exon	54285592	54288334	-	MSTRG.12464.1	MSTRG.12464	"2"
3	transcript	56896032	56897507	-	MSTRG.12499.1	MSTRG.12499	xloc "XLOC_022159"	ENSSSCT00000032030	i	LMAN2L
3	exon	56896032	56896096	-	MSTRG.12499.1	MSTRG.12499	"1"
3	exon	56896205	56897507	-	MSTRG.12499.1	MSTRG.12499	"2"
3	transcript	63821415	63874436	+	MSTRG.12561.1	MSTRG.12561	xloc "XLOC_021061"		u
3	exon	63821415	63826515	+	MSTRG.12561.1	MSTRG.12561	"1"
3	exon	63869282	63874436	+	MSTRG.12561.1	MSTRG.12561	"2"
3	transcript	69321079	69321730	+	MSTRG.12602.1	MSTRG.12602	xloc "XLOC_021099"	ENSSSCT00000026747	i	ALMS1
3	exon	69321079	69321105	+	MSTRG.12602.1	MSTRG.12602	"1"
3	exon	69321388	69321730	+	MSTRG.12602.1	MSTRG.12602	"2"
3	transcript	70060566	70071018	-	MSTRG.12613.1	MSTRG.12613	xloc "XLOC_022242"	ENSSSCT00000032116	i	EXOC6B
3	exon	70060566	70061507	-	MSTRG.12613.1	MSTRG.12613	"1"
3	exon	70062679	70071018	-	MSTRG.12613.1	MSTRG.12613	"2"
3	transcript	70092481	70096332	+	MSTRG.12614.1	MSTRG.12614	xloc "XLOC_021108"	ENSSSCT00000057848	i	EXOC6B
3	exon	70092481	70094712	+	MSTRG.12614.1	MSTRG.12614	"1"
3	exon	70094933	70096332	+	MSTRG.12614.1	MSTRG.12614	"2"
3	transcript	85066776	85121556	+	MSTRG.12715.1	MSTRG.12715	xloc "XLOC_021212"	ENSSSCT00000045506	i	CCDC85A
3	exon	85066776	85073058	+	MSTRG.12715.1	MSTRG.12715	"1"
3	exon	85115902	85116565	+	MSTRG.12715.1	MSTRG.12715	"2"
3	exon	85116630	85121556	+	MSTRG.12715.1	MSTRG.12715	"3"
3	transcript	86658184	86671001	+	MSTRG.12738.1	MSTRG.12738	xloc "XLOC_021227"	ENSSSCT00000046129	i	SPTBN1
3	exon	86658184	86665707	+	MSTRG.12738.1	MSTRG.12738	"1"
3	exon	86666685	86671001	+	MSTRG.12738.1	MSTRG.12738	"2"
3	transcript	86710352	86721447	+	MSTRG.12740.1	MSTRG.12740	xloc "XLOC_021228"	ENSSSCT00000046129	i	SPTBN1
3	exon	86710352	86713562	+	MSTRG.12740.1	MSTRG.12740	"1"
3	exon	86718000	86721447	+	MSTRG.12740.1	MSTRG.12740	"2"
3	transcript	89804928	89820403	-	MSTRG.12754.1	MSTRG.12754	xloc "XLOC_022371"	ENSSSCT00000060996	i	NRXN1
3	exon	89804928	89804976	-	MSTRG.12754.1	MSTRG.12754	"1"
3	exon	89805090	89820403	-	MSTRG.12754.1	MSTRG.12754	"2"
3	transcript	90007810	90051782	-	MSTRG.12756.1	MSTRG.12756	xloc "XLOC_022373"	ENSSSCT00000060996	i	NRXN1
3	exon	90007810	90030267	-	MSTRG.12756.1	MSTRG.12756	"1"
3	exon	90045908	90051782	-	MSTRG.12756.1	MSTRG.12756	"2"
3	transcript	90456879	90472444	-	MSTRG.12758.1	MSTRG.12758	xloc "XLOC_022375"		u
3	exon	90456879	90461811	-	MSTRG.12758.1	MSTRG.12758	"1"
3	exon	90468504	90472444	-	MSTRG.12758.1	MSTRG.12758	"2"
3	transcript	90500282	90549893	-	MSTRG.12760.1	MSTRG.12760	xloc "XLOC_022377"	ENSSSCT00000044158	i	ENSSSCG00000053662
3	exon	90500282	90507827	-	MSTRG.12760.1	MSTRG.12760	"1"
3	exon	90544898	90549893	-	MSTRG.12760.1	MSTRG.12760	"2"
3	transcript	94650581	94652198	-	MSTRG.12787.1	MSTRG.12787	xloc "XLOC_022412"	ENSSSCT00000059011	i	PRKCE
3	exon	94650581	94651222	-	MSTRG.12787.1	MSTRG.12787	"1"
3	exon	94652114	94652198	-	MSTRG.12787.1	MSTRG.12787	"2"
3	transcript	94830792	94837627	+	MSTRG.12791.1	MSTRG.12791	xloc "XLOC_021277"	ENSSSCT00000009246	i	PRKCE
3	exon	94830792	94834035	+	MSTRG.12791.1	MSTRG.12791	"1"
3	exon	94834593	94837627	+	MSTRG.12791.1	MSTRG.12791	"2"
3	transcript	100051066	100141705	-	MSTRG.12839.1	MSTRG.12839	xloc "XLOC_022448"	ENSSSCT00000047281	i	SLC8A1
3	exon	100051066	100069527	-	MSTRG.12839.1	MSTRG.12839	"1"
3	exon	100099650	100111567	-	MSTRG.12839.1	MSTRG.12839	"2"
3	exon	100111640	100141705	-	MSTRG.12839.1	MSTRG.12839	"3"
3	transcript	107561079	107567693	-	MSTRG.12898.1	MSTRG.12898	xloc "XLOC_022495"	ENSSSCT00000009319	i	MEMO1
3	exon	107561079	107561123	-	MSTRG.12898.1	MSTRG.12898	"1"
3	exon	107567068	107567693	-	MSTRG.12898.1	MSTRG.12898	"2"
3	transcript	110340850	110343502	+	MSTRG.12910.2	MSTRG.12910	xloc "XLOC_021392"	ENSSSCT00000023075	i	WDR43
3	exon	110340850	110341248	+	MSTRG.12910.2	MSTRG.12910	"1"
3	exon	110342492	110343502	+	MSTRG.12910.2	MSTRG.12910	"2"
3	transcript	113049733	113066434	-	MSTRG.12965.1	MSTRG.12965	xloc "XLOC_022547"	ENSSSCT00000009382	i	ASXL2
3	exon	113049733	113049857	-	MSTRG.12965.1	MSTRG.12965	"1"
3	exon	113064321	113066434	-	MSTRG.12965.1	MSTRG.12965	"2"
3	transcript	113574036	113585567	-	MSTRG.12971.1	MSTRG.12971	xloc "XLOC_022552"	ENSSSCT00000022509	i	DNMT3A
3	exon	113574036	113574690	-	MSTRG.12971.1	MSTRG.12971	"1"
3	exon	113580159	113585567	-	MSTRG.12971.1	MSTRG.12971	"2"
3	transcript	113581245	113585567	-	MSTRG.12971.4	MSTRG.12971	xloc "XLOC_022552"	ENSSSCT00000022509	i	DNMT3A
3	exon	113581245	113584201	-	MSTRG.12971.4	MSTRG.12971	"1"
3	exon	113585352	113585567	-	MSTRG.12971.4	MSTRG.12971	"2"
3	transcript	114181019	114189728	+	MSTRG.12980.1	MSTRG.12980	xloc "XLOC_021442"	ENSSSCT00000065247	i	NCOA1
3	exon	114181019	114181162	+	MSTRG.12980.1	MSTRG.12980	"1"
3	exon	114183038	114189728	+	MSTRG.12980.1	MSTRG.12980	"2"
3	transcript	117948504	117949594	-	MSTRG.13008.1	MSTRG.13008	xloc "XLOC_022586"	ENSSSCT00000043465	i	PUM2
3	exon	117948504	117948785	-	MSTRG.13008.1	MSTRG.13008	"1"
3	exon	117949299	117949594	-	MSTRG.13008.1	MSTRG.13008	"2"
3	transcript	126746704	126751146	-	MSTRG.13053.1	MSTRG.13053	xloc "XLOC_022641"	ENSSSCT00000083637	i	YWHAQ
3	exon	126746704	126746809	-	MSTRG.13053.1	MSTRG.13053	"1"
3	exon	126749688	126751146	-	MSTRG.13053.1	MSTRG.13053	"2"
3	transcript	126749659	126751146	-	MSTRG.13053.2	MSTRG.13053	xloc "XLOC_022641"	ENSSSCT00000083637	i	YWHAQ
3	exon	126749659	126750393	-	MSTRG.13053.2	MSTRG.13053	"1"
3	exon	126750478	126751146	-	MSTRG.13053.2	MSTRG.13053	"2"
3	transcript	129138141	129139348	+	MSTRG.13067.1	MSTRG.13067	xloc "XLOC_021543"		u
3	exon	129138141	129138269	+	MSTRG.13067.1	MSTRG.13067	"1"
3	exon	129139045	129139348	+	MSTRG.13067.1	MSTRG.13067	"2"
4	transcript	926623	928770	+	MSTRG.13137.1	MSTRG.13137	xloc "XLOC_022797"		u
4	exon	926623	926983	+	MSTRG.13137.1	MSTRG.13137	"1"
4	exon	927608	928770	+	MSTRG.13137.1	MSTRG.13137	"2"
4	transcript	10187741	10196697	-	MSTRG.13207.1	MSTRG.13207	xloc "XLOC_023896"	ENSSSCT00000041003	i	ASAP1
4	exon	10187741	10196111	-	MSTRG.13207.1	MSTRG.13207	"1"
4	exon	10196135	10196697	-	MSTRG.13207.1	MSTRG.13207	"2"
4	transcript	10189432	10196111	-	MSTRG.13207.2	MSTRG.13207	xloc "XLOC_023896"	ENSSSCT00000041003	i	ASAP1
4	exon	10189432	10189702	-	MSTRG.13207.2	MSTRG.13207	"1"
4	exon	10189967	10196111	-	MSTRG.13207.2	MSTRG.13207	"2"
4	transcript	10216876	10245381	-	MSTRG.13208.1	MSTRG.13208	xloc "XLOC_023897"	ENSSSCT00000041003	i	ASAP1
4	exon	10216876	10216910	-	MSTRG.13208.1	MSTRG.13208	"1"
4	exon	10242820	10245381	-	MSTRG.13208.1	MSTRG.13208	"2"
4	transcript	10224173	10227617	-	MSTRG.13209.1	MSTRG.13209	xloc "XLOC_023898"	ENSSSCT00000041003	i	ASAP1
4	exon	10224173	10226408	-	MSTRG.13209.1	MSTRG.13209	"1"
4	exon	10226480	10227617	-	MSTRG.13209.1	MSTRG.13209	"2"
4	transcript	10377990	10379452	-	MSTRG.13211.1	MSTRG.13211	xloc "XLOC_023899"	ENSSSCT00000041003	i	ASAP1
4	exon	10377990	10378469	-	MSTRG.13211.1	MSTRG.13211	"1"
4	exon	10378785	10379452	-	MSTRG.13211.1	MSTRG.13211	"2"
4	transcript	14462138	14514682	+	MSTRG.13224.1	MSTRG.13224	xloc "XLOC_022888"	ENSSSCT00000065579	i	NSMCE2
4	exon	14462138	14462245	+	MSTRG.13224.1	MSTRG.13224	"1"
4	exon	14509522	14514682	+	MSTRG.13224.1	MSTRG.13224	"2"
4	transcript	14982905	14992094	-	MSTRG.13231.2	MSTRG.13231	xloc "XLOC_023924"	ENSSSCT00000048216	i	MTSS1
4	exon	14982905	14984390	-	MSTRG.13231.2	MSTRG.13231	"1"
4	exon	14985990	14992094	-	MSTRG.13231.2	MSTRG.13231	"2"
4	transcript	31946828	31970309	+	MSTRG.13305.1	MSTRG.13305	xloc "XLOC_022974"	ENSSSCT00000006627	i	ZFPM2
4	exon	31946828	31952109	+	MSTRG.13305.1	MSTRG.13305	"1"
4	exon	31955037	31970309	+	MSTRG.13305.1	MSTRG.13305	"2"
4	transcript	32016896	32024302	+	MSTRG.13306.1	MSTRG.13306	xloc "XLOC_022975"	ENSSSCT00000054571	i	ZFPM2
4	exon	32016896	32022593	+	MSTRG.13306.1	MSTRG.13306	"1"
4	exon	32022629	32024302	+	MSTRG.13306.1	MSTRG.13306	"2"
4	transcript	32065106	32089085	-	MSTRG.13308.1	MSTRG.13308	xloc "XLOC_024000"	ENSSSCT00000054571	i	ZFPM2
4	exon	32065106	32065359	-	MSTRG.13308.1	MSTRG.13308	"1"
4	exon	32080867	32089085	-	MSTRG.13308.1	MSTRG.13308	"2"
4	transcript	34662383	34670083	-	MSTRG.13328.1	MSTRG.13328	xloc "XLOC_024016"	ENSSSCT00000022974	i	UBR5
4	exon	34662383	34665183	-	MSTRG.13328.1	MSTRG.13328	"1"
4	exon	34667659	34670083	-	MSTRG.13328.1	MSTRG.13328	"2"
4	transcript	38112152	38122776	-	MSTRG.13362.1	MSTRG.13362	xloc "XLOC_024031"	ENSSSCT00000090648	i	STK3
4	exon	38112152	38112995	-	MSTRG.13362.1	MSTRG.13362	"1"
4	exon	38116099	38119909	-	MSTRG.13362.1	MSTRG.13362	"2"
4	exon	38122437	38122776	-	MSTRG.13362.1	MSTRG.13362	"3"
4	transcript	38263922	38266219	-	MSTRG.13363.1	MSTRG.13363	xloc "XLOC_024032"	ENSSSCT00000090648	i	STK3
4	exon	38263922	38266101	-	MSTRG.13363.1	MSTRG.13363	"1"
4	exon	38266143	38266219	-	MSTRG.13363.1	MSTRG.13363	"2"
4	transcript	42217211	42225153	-	MSTRG.13398.1	MSTRG.13398	xloc "XLOC_024062"	ENSSSCT00000006691	i	VIRMA
4	exon	42217211	42219240	-	MSTRG.13398.1	MSTRG.13398	"1"
4	exon	42225057	42225153	-	MSTRG.13398.1	MSTRG.13398	"2"
4	transcript	44713042	44718148	-	MSTRG.13410.1	MSTRG.13410	xloc "XLOC_024077"	ENSSSCT00000037553	i	RUNX1T1
4	exon	44713042	44713243	-	MSTRG.13410.1	MSTRG.13410	"1"
4	exon	44714843	44718148	-	MSTRG.13410.1	MSTRG.13410	"2"
4	transcript	48590035	48611679	-	MSTRG.13429.2	MSTRG.13429	xloc "XLOC_024090"	ENSSSCT00000048791	i	MMP16
4	exon	48590035	48596566	-	MSTRG.13429.2	MSTRG.13429	"1"
4	exon	48601562	48611679	-	MSTRG.13429.2	MSTRG.13429	"2"
4	transcript	51968892	51982515	-	MSTRG.13445.1	MSTRG.13445	xloc "XLOC_024103"	ENSSSCT00000099287	i	RALYL
4	exon	51968892	51968958	-	MSTRG.13445.1	MSTRG.13445	"1"
4	exon	51982341	51982515	-	MSTRG.13445.1	MSTRG.13445	"2"
4	transcript	57912393	57950370	+	MSTRG.13478.1	MSTRG.13478	xloc "XLOC_023119"	ENSSSCT00000006757	i	PKIA
4	exon	57912393	57914785	+	MSTRG.13478.1	MSTRG.13478	"1"
4	exon	57948202	57950370	+	MSTRG.13478.1	MSTRG.13478	"2"
4	transcript	58852178	58866548	-	MSTRG.13479.1	MSTRG.13479	xloc "XLOC_024126"		u
4	exon	58852178	58852249	-	MSTRG.13479.1	MSTRG.13479	"1"
4	exon	58865421	58866548	-	MSTRG.13479.1	MSTRG.13479	"2"
4	transcript	58868626	58905601	-	MSTRG.13480.1	MSTRG.13480	xloc "XLOC_024127"		u
4	exon	58868626	58868670	-	MSTRG.13480.1	MSTRG.13480	"1"
4	exon	58871141	58871179	-	MSTRG.13480.1	MSTRG.13480	"2"
4	exon	58871737	58871932	-	MSTRG.13480.1	MSTRG.13480	"3"
4	exon	58905516	58905601	-	MSTRG.13480.1	MSTRG.13480	"4"
4	transcript	58868864	58905601	-	MSTRG.13480.2	MSTRG.13480	xloc "XLOC_024127"		u
4	exon	58868864	58870509	-	MSTRG.13480.2	MSTRG.13480	"1"
4	exon	58871141	58871179	-	MSTRG.13480.2	MSTRG.13480	"2"
4	exon	58871737	58871932	-	MSTRG.13480.2	MSTRG.13480	"3"
4	exon	58905516	58905601	-	MSTRG.13480.2	MSTRG.13480	"4"
4	transcript	65058886	65069146	-	MSTRG.13522.1	MSTRG.13522	xloc "XLOC_024164"	ENSSSCT00000072401	i	NCOA2
4	exon	65058886	65061143	-	MSTRG.13522.1	MSTRG.13522	"1"
4	exon	65064008	65069146	-	MSTRG.13522.1	MSTRG.13522	"2"
4	transcript	65088425	65109414	-	MSTRG.13523.1	MSTRG.13523	xloc "XLOC_024165"	ENSSSCT00000072401	i	NCOA2
4	exon	65088425	65088848	-	MSTRG.13523.1	MSTRG.13523	"1"
4	exon	65096315	65099738	-	MSTRG.13523.1	MSTRG.13523	"2"
4	exon	65100009	65109414	-	MSTRG.13523.1	MSTRG.13523	"3"
4	transcript	67573310	67576437	-	MSTRG.13536.1	MSTRG.13536	xloc "XLOC_024174"	ENSSSCT00000035957	i	ARFGEF1
4	exon	67573310	67573339	-	MSTRG.13536.1	MSTRG.13536	"1"
4	exon	67573386	67576437	-	MSTRG.13536.1	MSTRG.13536	"2"
4	transcript	71497495	71509744	+	MSTRG.13580.1	MSTRG.13580	xloc "XLOC_023197"	ENSSSCT00000103370	i	NKAIN3
4	exon	71497495	71504721	+	MSTRG.13580.1	MSTRG.13580	"1"
4	exon	71506949	71509744	+	MSTRG.13580.1	MSTRG.13580	"2"
4	transcript	74704918	74709235	+	MSTRG.13600.1	MSTRG.13600	xloc "XLOC_023216"	ENSSSCT00000006838	i	FAM110B
4	exon	74704918	74705304	+	MSTRG.13600.1	MSTRG.13600	"1"
4	exon	74705341	74709235	+	MSTRG.13600.1	MSTRG.13600	"2"
4	transcript	85968387	85985749	+	MSTRG.13678.2	MSTRG.13678	xloc "XLOC_023309"		u
4	exon	85968387	85969750	+	MSTRG.13678.2	MSTRG.13678	"1"
4	exon	85978367	85985749	+	MSTRG.13678.2	MSTRG.13678	"2"
4	transcript	85998568	86023672	+	MSTRG.13679.1	MSTRG.13679	xloc "XLOC_023310"	ENSSSCT00000105433	i	ENSSSCG00000061621
4	exon	85998568	86010360	+	MSTRG.13679.1	MSTRG.13679	"1"
4	exon	86010795	86023672	+	MSTRG.13679.1	MSTRG.13679	"2"
4	transcript	85998666	86023672	+	MSTRG.13679.2	MSTRG.13679	xloc "XLOC_023310"	ENSSSCT00000105433	i	ENSSSCG00000061621
4	exon	85998666	86000396	+	MSTRG.13679.2	MSTRG.13679	"1"
4	exon	86001432	86023672	+	MSTRG.13679.2	MSTRG.13679	"2"
4	transcript	85999753	86023672	+	MSTRG.13679.3	MSTRG.13679	xloc "XLOC_023310"	ENSSSCT00000105433	i	ENSSSCG00000061621
4	exon	85999753	86000403	+	MSTRG.13679.3	MSTRG.13679	"1"
4	exon	86001440	86023672	+	MSTRG.13679.3	MSTRG.13679	"2"
4	transcript	92249376	92265071	-	MSTRG.13755.1	MSTRG.13755	xloc "XLOC_024382"	ENSSSCT00000091049	i	KIRREL1
4	exon	92249376	92254520	-	MSTRG.13755.1	MSTRG.13755	"1"
4	exon	92256023	92259067	-	MSTRG.13755.1	MSTRG.13755	"2"
4	exon	92259199	92265071	-	MSTRG.13755.1	MSTRG.13755	"3"
4	transcript	93080794	93091035	-	MSTRG.13767.1	MSTRG.13767	xloc "XLOC_024388"	ENSSSCT00000079334	i	ARHGEF11
4	exon	93080794	93083289	-	MSTRG.13767.1	MSTRG.13767	"1"
4	exon	93090275	93091035	-	MSTRG.13767.1	MSTRG.13767	"2"
4	transcript	94107741	94109598	-	MSTRG.13803.1	MSTRG.13803	xloc "XLOC_024411"	ENSSSCT00000041628	i	KHDC4
4	exon	94107741	94107801	-	MSTRG.13803.1	MSTRG.13803	"1"
4	exon	94109431	94109598	-	MSTRG.13803.1	MSTRG.13803	"2"
4	transcript	94277857	94280746	+	MSTRG.13812.1	MSTRG.13812	xloc "XLOC_023433"	ENSSSCT00000032303	i	DAP3
4	exon	94277857	94279846	+	MSTRG.13812.1	MSTRG.13812	"1"
4	exon	94279941	94280746	+	MSTRG.13812.1	MSTRG.13812	"2"
4	transcript	94307301	94311647	-	MSTRG.13814.1	MSTRG.13814	xloc "XLOC_024416"	ENSSSCT00000027588	i	ASH1L
4	exon	94307301	94307928	-	MSTRG.13814.1	MSTRG.13814	"1"
4	exon	94308205	94311647	-	MSTRG.13814.1	MSTRG.13814	"2"
4	transcript	95814046	95816237	-	MSTRG.13868.1	MSTRG.13868	xloc "XLOC_024446"	ENSSSCT00000092482	i	GATAD2B
4	exon	95814046	95815356	-	MSTRG.13868.1	MSTRG.13868	"1"
4	exon	95815409	95816237	-	MSTRG.13868.1	MSTRG.13868	"2"
4	transcript	98482219	98482640	+	MSTRG.13925.1	MSTRG.13925	xloc "XLOC_023527"	ENSSSCT00000066042	i	GOLPH3L
4	exon	98482219	98482452	+	MSTRG.13925.1	MSTRG.13925	"1"
4	exon	98482515	98482640	+	MSTRG.13925.1	MSTRG.13925	"2"
4	transcript	101927862	101931031	-	MSTRG.14004.2	MSTRG.14004	xloc "XLOC_024547"	ENSSSCT00000007366	i	ENSSSCG00000006725
4	exon	101927862	101930272	-	MSTRG.14004.2	MSTRG.14004	"1"
4	exon	101930384	101931031	-	MSTRG.14004.2	MSTRG.14004	"2"
4	transcript	106097523	106116427	-	MSTRG.14037.1	MSTRG.14037	xloc "XLOC_024580"	ENSSSCT00000022292	i	TRIM33
4	exon	106097523	106098362	-	MSTRG.14037.1	MSTRG.14037	"1"
4	exon	106116237	106116427	-	MSTRG.14037.1	MSTRG.14037	"2"
4	transcript	107368329	107372093	+	MSTRG.14049.1	MSTRG.14049	xloc "XLOC_023622"	ENSSSCT00000060304	i	LRIG2
4	exon	107368329	107369408	+	MSTRG.14049.1	MSTRG.14049	"1"
4	exon	107369976	107372093	+	MSTRG.14049.1	MSTRG.14049	"2"
4	transcript	108726923	108728167	+	MSTRG.14060.1	MSTRG.14060	xloc "XLOC_023632"	ENSSSCT00000054681	i	RAP1A
4	exon	108726923	108727862	+	MSTRG.14060.1	MSTRG.14060	"1"
4	exon	108728135	108728167	+	MSTRG.14060.1	MSTRG.14060	"2"
4	transcript	118242184	118243133	+	MSTRG.14145.1	MSTRG.14145	xloc "XLOC_023699"	ENSSSCT00000053207	i	AGL
4	exon	118242184	118242618	+	MSTRG.14145.1	MSTRG.14145	"1"
4	exon	118242688	118243133	+	MSTRG.14145.1	MSTRG.14145	"2"
4	transcript	122253461	122255841	+	MSTRG.14182.1	MSTRG.14182	xloc "XLOC_023733"	ENSSSCT00000059442	i	TLCD4
4	exon	122253461	122253774	+	MSTRG.14182.1	MSTRG.14182	"1"
4	exon	122255439	122255841	+	MSTRG.14182.1	MSTRG.14182	"2"
4	transcript	129158393	129236901	+	MSTRG.14251.1	MSTRG.14251	xloc "XLOC_023799"	ENSSSCT00000058223	i	HS2ST1
4	exon	129158393	129158498	+	MSTRG.14251.1	MSTRG.14251	"1"
4	exon	129232446	129236901	+	MSTRG.14251.1	MSTRG.14251	"2"
4	transcript	129388599	129395088	+	MSTRG.14254.1	MSTRG.14254	xloc "XLOC_023802"	ENSSSCT00000079247	i	SH3GLB1
4	exon	129388599	129389363	+	MSTRG.14254.1	MSTRG.14254	"1"
4	exon	129391856	129395088	+	MSTRG.14254.1	MSTRG.14254	"2"
4	transcript	130474463	130514209	-	MSTRG.14265.1	MSTRG.14265	xloc "XLOC_024751"		u
4	exon	130474463	130474484	-	MSTRG.14265.1	MSTRG.14265	"1"
4	exon	130509986	130514209	-	MSTRG.14265.1	MSTRG.14265	"2"
5	transcript	476106	476888	+	MSTRG.14297.1	MSTRG.14297	xloc "XLOC_024864"	ENSSSCT00000001063	i	SELENOO
5	exon	476106	476652	+	MSTRG.14297.1	MSTRG.14297	"1"
5	exon	476698	476888	+	MSTRG.14297.1	MSTRG.14297	"2"
5	transcript	8091309	8097620	+	MSTRG.14396.1	MSTRG.14396	xloc "XLOC_024937"	ENSSSCT00000073558	i	TNRC6B
5	exon	8091309	8092228	+	MSTRG.14396.1	MSTRG.14396	"1"
5	exon	8097575	8097620	+	MSTRG.14396.1	MSTRG.14396	"2"
5	transcript	11756052	11773528	-	MSTRG.14477.1	MSTRG.14477	xloc "XLOC_025935"	ENSSSCT00000044408	i	RBFOX2
5	exon	11756052	11758102	-	MSTRG.14477.1	MSTRG.14477	"1"
5	exon	11768395	11773528	-	MSTRG.14477.1	MSTRG.14477	"2"
5	transcript	14795372	14799471	+	MSTRG.14506.1	MSTRG.14506	xloc "XLOC_025012"	ENSSSCT00000060508	i	CCNT1
5	exon	14795372	14796518	+	MSTRG.14506.1	MSTRG.14506	"1"
5	exon	14798142	14799471	+	MSTRG.14506.1	MSTRG.14506	"2"
5	transcript	19219316	19220574	-	MSTRG.14597.1	MSTRG.14597	xloc "XLOC_026036"		u
5	exon	19219316	19219383	-	MSTRG.14597.1	MSTRG.14597	"1"
5	exon	19219475	19220574	-	MSTRG.14597.1	MSTRG.14597	"2"
5	transcript	27022026	27025129	-	MSTRG.14720.1	MSTRG.14720	xloc "XLOC_026139"	ENSSSCT00000092162	i	USP15
5	exon	27022026	27022153	-	MSTRG.14720.1	MSTRG.14720	"1"
5	exon	27024406	27025129	-	MSTRG.14720.1	MSTRG.14720	"2"
5	transcript	28325354	28328900	-	MSTRG.14727.1	MSTRG.14727	xloc "XLOC_026144"	ENSSSCT00000062028	i	SRGAP1
5	exon	28325354	28326436	-	MSTRG.14727.1	MSTRG.14727	"1"
5	exon	28326721	28328900	-	MSTRG.14727.1	MSTRG.14727	"2"
5	transcript	31160035	31166043	-	MSTRG.14768.1	MSTRG.14768	xloc "XLOC_026179"		u
5	exon	31160035	31162751	-	MSTRG.14768.1	MSTRG.14768	"1"
5	exon	31162799	31166043	-	MSTRG.14768.1	MSTRG.14768	"2"
5	transcript	31296115	31298982	+	MSTRG.14779.1	MSTRG.14779	xloc "XLOC_025242"		u
5	exon	31296115	31297021	+	MSTRG.14779.1	MSTRG.14779	"1"
5	exon	31297050	31298982	+	MSTRG.14779.1	MSTRG.14779	"2"
5	transcript	32910527	32945214	-	MSTRG.14807.1	MSTRG.14807	xloc "XLOC_026208"	ENSSSCT00000040637	i	RAP1B
5	exon	32910527	32927616	-	MSTRG.14807.1	MSTRG.14807	"1"
5	exon	32927663	32945214	-	MSTRG.14807.1	MSTRG.14807	"2"
5	transcript	32910666	32949492	-	MSTRG.14807.2	MSTRG.14807	xloc "XLOC_026208"	ENSSSCT00000040637	i	RAP1B
5	exon	32910666	32939572	-	MSTRG.14807.2	MSTRG.14807	"1"
5	exon	32949424	32949492	-	MSTRG.14807.2	MSTRG.14807	"2"
5	transcript	32916582	32939572	-	MSTRG.14807.3	MSTRG.14807	xloc "XLOC_026208"	ENSSSCT00000040637	i	RAP1B
5	exon	32916582	32930151	-	MSTRG.14807.3	MSTRG.14807	"1"
5	exon	32930404	32939572	-	MSTRG.14807.3	MSTRG.14807	"2"
5	transcript	39672929	39678532	+	MSTRG.14857.1	MSTRG.14857	xloc "XLOC_025302"	ENSSSCT00000029484	i	OSBPL8
5	exon	39672929	39674439	+	MSTRG.14857.1	MSTRG.14857	"1"
5	exon	39675225	39678532	+	MSTRG.14857.1	MSTRG.14857	"2"
5	transcript	49634038	49638879	+	MSTRG.14917.1	MSTRG.14917	xloc "XLOC_025358"	ENSSSCT00000072220	i	SOX5
5	exon	49634038	49635961	+	MSTRG.14917.1	MSTRG.14917	"1"
5	exon	49636043	49638879	+	MSTRG.14917.1	MSTRG.14917	"2"
5	transcript	52699756	52734157	+	MSTRG.14939.1	MSTRG.14939	xloc "XLOC_025376"	ENSSSCT00000027940	i	PDE3A
5	exon	52699756	52706111	+	MSTRG.14939.1	MSTRG.14939	"1"
5	exon	52733112	52734157	+	MSTRG.14939.1	MSTRG.14939	"2"
5	transcript	53683928	53688600	+	MSTRG.14942.1	MSTRG.14942	xloc "XLOC_025382"	ENSSSCT00000000632	i	AEBP2
5	exon	53683928	53685934	+	MSTRG.14942.1	MSTRG.14942	"1"
5	exon	53687017	53688600	+	MSTRG.14942.1	MSTRG.14942	"2"
5	transcript	54019139	54024112	-	MSTRG.14949.1	MSTRG.14949	xloc "XLOC_026318"		u
5	exon	54019139	54021805	-	MSTRG.14949.1	MSTRG.14949	"1"
5	exon	54023402	54024112	-	MSTRG.14949.1	MSTRG.14949	"2"
5	transcript	58057519	58065116	+	MSTRG.14972.1	MSTRG.14972	xloc "XLOC_025411"	ENSSSCT00000052005	i	ATF7IP
5	exon	58057519	58058681	+	MSTRG.14972.1	MSTRG.14972	"1"
5	exon	58060038	58060178	+	MSTRG.14972.1	MSTRG.14972	"2"
5	exon	58065051	58065116	+	MSTRG.14972.1	MSTRG.14972	"3"
5	transcript	60173588	60185380	-	MSTRG.14991.1	MSTRG.14991	xloc "XLOC_026355"	ENSSSCT00000039050	i	LRP6
5	exon	60173588	60175111	-	MSTRG.14991.1	MSTRG.14991	"1"
5	exon	60178561	60185380	-	MSTRG.14991.1	MSTRG.14991	"2"
5	transcript	66097517	66100244	+	MSTRG.15073.1	MSTRG.15073	xloc "XLOC_025511"	ENSSSCT00000044116	i	CCND2
5	exon	66097517	66099791	+	MSTRG.15073.1	MSTRG.15073	"1"
5	exon	66099865	66100244	+	MSTRG.15073.1	MSTRG.15073	"2"
5	transcript	69416381	69418336	-	MSTRG.15115.1	MSTRG.15115	xloc "XLOC_026460"	ENSSSCT00000095682	i	CACNA1C
5	exon	69416381	69417915	-	MSTRG.15115.1	MSTRG.15115	"1"
5	exon	69418213	69418336	-	MSTRG.15115.1	MSTRG.15115	"2"
5	transcript	76648197	76667012	-	MSTRG.15161.1	MSTRG.15161	xloc "XLOC_026501"	ENSSSCT00000030858	i	ARID2
5	exon	76648197	76648782	-	MSTRG.15161.1	MSTRG.15161	"1"
5	exon	76651856	76667012	-	MSTRG.15161.1	MSTRG.15161	"2"
5	transcript	78329487	78333546	+	MSTRG.15184.1	MSTRG.15184	xloc "XLOC_025592"		u
5	exon	78329487	78329614	+	MSTRG.15184.1	MSTRG.15184	"1"
5	exon	78333454	78333546	+	MSTRG.15184.1	MSTRG.15184	"2"
5	transcript	99044691	99080601	+	MSTRG.15337.2	MSTRG.15337	xloc "XLOC_025770"	ENSSSCT00000076068	i	TMTC2
5	exon	99044691	99048135	+	MSTRG.15337.2	MSTRG.15337	"1"
5	exon	99076741	99080601	+	MSTRG.15337.2	MSTRG.15337	"2"
5	transcript	103551353	103553077	-	MSTRG.15378.1	MSTRG.15378	xloc "XLOC_026698"		u
5	exon	103551353	103552061	-	MSTRG.15378.1	MSTRG.15378	"1"
5	exon	103552150	103553077	-	MSTRG.15378.1	MSTRG.15378	"2"
6	transcript	5747059	5761002	+	MSTRG.15490.1	MSTRG.15490	xloc "XLOC_026873"	ENSSSCT00000002977	i	CDH13
6	exon	5747059	5751040	+	MSTRG.15490.1	MSTRG.15490	"1"
6	exon	5756049	5761002	+	MSTRG.15490.1	MSTRG.15490	"2"
6	transcript	5802135	5810216	+	MSTRG.15491.1	MSTRG.15491	xloc "XLOC_026874"	ENSSSCT00000002977	i	CDH13
6	exon	5802135	5804036	+	MSTRG.15491.1	MSTRG.15491	"1"
6	exon	5804057	5810216	+	MSTRG.15491.1	MSTRG.15491	"2"
6	transcript	6826306	6839234	+	MSTRG.15497.1	MSTRG.15497	xloc "XLOC_026878"	ENSSSCT00000039878	i	CMIP
6	exon	6826306	6835248	+	MSTRG.15497.1	MSTRG.15497	"1"
6	exon	6835308	6839234	+	MSTRG.15497.1	MSTRG.15497	"2"
6	transcript	12653226	12654877	-	MSTRG.15567.1	MSTRG.15567	xloc "XLOC_028650"	ENSSSCT00000055788	i	ZNRF1
6	exon	12653226	12653631	-	MSTRG.15567.1	MSTRG.15567	"1"
6	exon	12653726	12654877	-	MSTRG.15567.1	MSTRG.15567	"2"
6	transcript	14773803	14775094	+	MSTRG.15604.1	MSTRG.15604	xloc "XLOC_026965"	ENSSSCT00000003036	i	AP1G1
6	exon	14773803	14774290	+	MSTRG.15604.1	MSTRG.15604	"1"
6	exon	14774991	14775094	+	MSTRG.15604.1	MSTRG.15604	"2"
6	transcript	28057698	28061233	+	MSTRG.15750.1	MSTRG.15750	xloc "XLOC_027107"	ENSSSCT00000003076	i	ZDHHC1
6	exon	28057698	28059162	+	MSTRG.15750.1	MSTRG.15750	"1"
6	exon	28060279	28061233	+	MSTRG.15750.1	MSTRG.15750	"2"
6	transcript	28208380	28210022	-	MSTRG.15762.1	MSTRG.15762	xloc "XLOC_028809"	ENSSSCT00000038973	i	CTCF
6	exon	28208380	28208441	-	MSTRG.15762.1	MSTRG.15762	"1"
6	exon	28208727	28210022	-	MSTRG.15762.1	MSTRG.15762	"2"
6	transcript	28409374	28412973	-	MSTRG.15770.1	MSTRG.15770	xloc "XLOC_028815"	ENSSSCT00000027979	i	RANBP10
6	exon	28409374	28410206	-	MSTRG.15770.1	MSTRG.15770	"1"
6	exon	28411682	28412973	-	MSTRG.15770.1	MSTRG.15770	"2"
6	transcript	40052158	40061185	-	MSTRG.15847.1	MSTRG.15847	xloc "XLOC_028874"	ENSSSCT00000026169	i	URI1
6	exon	40052158	40057123	-	MSTRG.15847.1	MSTRG.15847	"1"
6	exon	40060793	40061185	-	MSTRG.15847.1	MSTRG.15847	"2"
6	transcript	40062160	40072456	-	MSTRG.15848.1	MSTRG.15848	xloc "XLOC_028875"	ENSSSCT00000026169	i	URI1
6	exon	40062160	40063375	-	MSTRG.15848.1	MSTRG.15848	"1"
6	exon	40070200	40072456	-	MSTRG.15848.1	MSTRG.15848	"2"
6	transcript	44127576	44128365	-	MSTRG.15889.1	MSTRG.15889	xloc "XLOC_028903"	ENSSSCT00000050685	i	ENSSSCG00000031169
6	exon	44127576	44127742	-	MSTRG.15889.1	MSTRG.15889	"1"
6	exon	44128047	44128365	-	MSTRG.15889.1	MSTRG.15889	"2"
6	transcript	52803831	52810153	-	MSTRG.16158.1	MSTRG.16158	xloc "XLOC_029088"	ENSSSCT00000003446	i	ARHGAP35
6	exon	52803831	52805128	-	MSTRG.16158.1	MSTRG.16158	"1"
6	exon	52808295	52810153	-	MSTRG.16158.1	MSTRG.16158	"2"
6	transcript	53360092	53364834	+	MSTRG.16172.1	MSTRG.16172	xloc "XLOC_027410"	ENSSSCT00000022965	i	BICRA
6	exon	53360092	53363378	+	MSTRG.16172.1	MSTRG.16172	"1"
6	exon	53364053	53364834	+	MSTRG.16172.1	MSTRG.16172	"2"
6	transcript	53799397	53801040	+	MSTRG.16184.1	MSTRG.16184	xloc "XLOC_027423"	ENSSSCT00000003473	i	KDELR1
6	exon	53799397	53799709	+	MSTRG.16184.1	MSTRG.16184	"1"
6	exon	53800976	53801040	+	MSTRG.16184.1	MSTRG.16184	"2"
6	transcript	56441833	56445510	+	MSTRG.16297.1	MSTRG.16297	xloc "XLOC_027500"		u
6	exon	56441833	56441858	+	MSTRG.16297.1	MSTRG.16297	"1"
6	exon	56445282	56445510	+	MSTRG.16297.1	MSTRG.16297	"2"
6	transcript	57094522	57097222	-	MSTRG.16314.1	MSTRG.16314	xloc "XLOC_029200"		u
6	exon	57094522	57095069	-	MSTRG.16314.1	MSTRG.16314	"1"
6	exon	57095589	57097222	-	MSTRG.16314.1	MSTRG.16314	"2"
6	transcript	57122403	57125106	-	MSTRG.16318.1	MSTRG.16318	xloc "XLOC_029202"	ENSSSCT00000041056	i	ENSSSCG00000034540
6	exon	57122403	57122439	-	MSTRG.16318.1	MSTRG.16318	"1"
6	exon	57124733	57125106	-	MSTRG.16318.1	MSTRG.16318	"2"
6	transcript	59752024	59756144	+	MSTRG.16379.1	MSTRG.16379	xloc "XLOC_027575"		u
6	exon	59752024	59752507	+	MSTRG.16379.1	MSTRG.16379	"1"
6	exon	59752806	59756144	+	MSTRG.16379.1	MSTRG.16379	"2"
6	transcript	60738028	60759001	-	MSTRG.16392.1	MSTRG.16392	xloc "XLOC_029283"		u
6	exon	60738028	60740062	-	MSTRG.16392.1	MSTRG.16392	"1"
6	exon	60757813	60757894	-	MSTRG.16392.1	MSTRG.16392	"2"
6	exon	60758955	60759001	-	MSTRG.16392.1	MSTRG.16392	"3"
6	transcript	60738030	60758591	-	MSTRG.16392.2	MSTRG.16392	xloc "XLOC_029283"		u
6	exon	60738030	60740062	-	MSTRG.16392.2	MSTRG.16392	"1"
6	exon	60757813	60757894	-	MSTRG.16392.2	MSTRG.16392	"2"
6	exon	60758483	60758591	-	MSTRG.16392.2	MSTRG.16392	"3"
6	transcript	64206282	64207480	-	MSTRG.16523.1	MSTRG.16523	xloc "XLOC_029369"	ENSSSCT00000048902	i	SKI
6	exon	64206282	64206964	-	MSTRG.16523.1	MSTRG.16523	"1"
6	exon	64207106	64207480	-	MSTRG.16523.1	MSTRG.16523	"2"
6	transcript	68973138	68998731	+	MSTRG.16570.1	MSTRG.16570	xloc "XLOC_027720"	ENSSSCT00000065793	i	ENSSSCG00000033497
6	exon	68973138	68973500	+	MSTRG.16570.1	MSTRG.16570	"1"
6	exon	68990593	68998731	+	MSTRG.16570.1	MSTRG.16570	"2"
6	transcript	69026960	69029099	+	MSTRG.16571.1	MSTRG.16571	xloc "XLOC_027721"	ENSSSCT00000065793	i	ENSSSCG00000033497
6	exon	69026960	69027376	+	MSTRG.16571.1	MSTRG.16571	"1"
6	exon	69029083	69029099	+	MSTRG.16571.1	MSTRG.16571	"2"
6	transcript	69075208	69076357	+	MSTRG.16572.1	MSTRG.16572	xloc "XLOC_027722"	ENSSSCT00000065793	i	ENSSSCG00000033497
6	exon	69075208	69076043	+	MSTRG.16572.1	MSTRG.16572	"1"
6	exon	69076160	69076357	+	MSTRG.16572.1	MSTRG.16572	"2"
6	transcript	69270988	69351860	+	MSTRG.16574.1	MSTRG.16574	xloc "XLOC_027723"	ENSSSCT00000104645	i	ENSSSCG00000033497
6	exon	69270988	69272188	+	MSTRG.16574.1	MSTRG.16574	"1"
6	exon	69350609	69351860	+	MSTRG.16574.1	MSTRG.16574	"2"
6	transcript	69272314	69316529	+	MSTRG.16575.1	MSTRG.16575	xloc "XLOC_027724"	ENSSSCT00000104645	i	ENSSSCG00000033497
6	exon	69272314	69286970	+	MSTRG.16575.1	MSTRG.16575	"1"
6	exon	69315663	69316529	+	MSTRG.16575.1	MSTRG.16575	"2"
6	transcript	69288033	69296564	+	MSTRG.16576.1	MSTRG.16576	xloc "XLOC_027725"	ENSSSCT00000104645	i	ENSSSCG00000033497
6	exon	69288033	69288925	+	MSTRG.16576.1	MSTRG.16576	"1"
6	exon	69294676	69296564	+	MSTRG.16576.1	MSTRG.16576	"2"
6	transcript	73969325	74055180	-	MSTRG.16634.2	MSTRG.16634	xloc "XLOC_029438"		u
6	exon	73969325	73969458	-	MSTRG.16634.2	MSTRG.16634	"1"
6	exon	74024632	74055180	-	MSTRG.16634.2	MSTRG.16634	"2"
6	transcript	75006096	75050828	+	MSTRG.16654.1	MSTRG.16654	xloc "XLOC_027796"		u
6	exon	75006096	75006116	+	MSTRG.16654.1	MSTRG.16654	"1"
6	exon	75050274	75050828	+	MSTRG.16654.1	MSTRG.16654	"2"
6	transcript	82414932	82431199	-	MSTRG.16766.1	MSTRG.16766	xloc "XLOC_029521"	ENSSSCT00000043589	i	CLIC4
6	exon	82414932	82419781	-	MSTRG.16766.1	MSTRG.16766	"1"
6	exon	82427742	82431199	-	MSTRG.16766.1	MSTRG.16766	"2"
6	transcript	82426233	82431199	-	MSTRG.16766.2	MSTRG.16766	xloc "XLOC_029521"	ENSSSCT00000043589	i	CLIC4
6	exon	82426233	82428178	-	MSTRG.16766.2	MSTRG.16766	"1"
6	exon	82429215	82431199	-	MSTRG.16766.2	MSTRG.16766	"2"
6	transcript	84050985	84074047	-	MSTRG.16797.1	MSTRG.16797	xloc "XLOC_029541"	ENSSSCT00000003953	i	ARID1A
6	exon	84050985	84055382	-	MSTRG.16797.1	MSTRG.16797	"1"
6	exon	84070875	84074047	-	MSTRG.16797.1	MSTRG.16797	"2"
6	transcript	84054364	84060081	-	MSTRG.16797.2	MSTRG.16797	xloc "XLOC_029541"	ENSSSCT00000003953	i	ARID1A
6	exon	84054364	84054835	-	MSTRG.16797.2	MSTRG.16797	"1"
6	exon	84055032	84060081	-	MSTRG.16797.2	MSTRG.16797	"2"
6	transcript	85643130	85649352	+	MSTRG.16835.1	MSTRG.16835	xloc "XLOC_027932"		u
6	exon	85643130	85643386	+	MSTRG.16835.1	MSTRG.16835	"1"
6	exon	85649084	85649352	+	MSTRG.16835.1	MSTRG.16835	"2"
6	transcript	85916083	85921964	-	MSTRG.16847.1	MSTRG.16847	xloc "XLOC_029571"	ENSSSCT00000057769	i	EPB41
6	exon	85916083	85920908	-	MSTRG.16847.1	MSTRG.16847	"1"
6	exon	85921456	85921964	-	MSTRG.16847.1	MSTRG.16847	"2"
6	transcript	88038884	88041447	-	MSTRG.16871.1	MSTRG.16871	xloc "XLOC_029592"		u
6	exon	88038884	88039436	-	MSTRG.16871.1	MSTRG.16871	"1"
6	exon	88040975	88041447	-	MSTRG.16871.1	MSTRG.16871	"2"
6	transcript	91376155	91378975	+	MSTRG.16929.1	MSTRG.16929	xloc "XLOC_027990"		u
6	exon	91376155	91376897	+	MSTRG.16929.1	MSTRG.16929	"1"
6	exon	91378350	91378975	+	MSTRG.16929.1	MSTRG.16929	"2"
6	transcript	94983870	94993373	-	MSTRG.16983.1	MSTRG.16983	xloc "XLOC_029671"		u
6	exon	94983870	94988267	-	MSTRG.16983.1	MSTRG.16983	"1"
6	exon	94988306	94993373	-	MSTRG.16983.1	MSTRG.16983	"2"
6	transcript	94993675	95037194	-	MSTRG.16984.1	MSTRG.16984	xloc "XLOC_029672"		u
6	exon	94993675	95001001	-	MSTRG.16984.1	MSTRG.16984	"1"
6	exon	95007942	95013096	-	MSTRG.16984.1	MSTRG.16984	"2"
6	exon	95016279	95037194	-	MSTRG.16984.1	MSTRG.16984	"3"
6	transcript	95117499	95126708	-	MSTRG.16986.1	MSTRG.16986	xloc "XLOC_029674"		u
6	exon	95117499	95124188	-	MSTRG.16986.1	MSTRG.16986	"1"
6	exon	95124914	95125056	-	MSTRG.16986.1	MSTRG.16986	"2"
6	exon	95125587	95126708	-	MSTRG.16986.1	MSTRG.16986	"3"
6	transcript	100014646	100075306	+	MSTRG.17039.1	MSTRG.17039	xloc "XLOC_028044"	ENSSSCT00000046096	i	PTPRM
6	exon	100014646	100016170	+	MSTRG.17039.1	MSTRG.17039	"1"
6	exon	100075200	100075306	+	MSTRG.17039.1	MSTRG.17039	"2"
6	transcript	100585064	100606740	+	MSTRG.17043.1	MSTRG.17043	xloc "XLOC_028049"	ENSSSCT00000028129	i	ARHGAP28
6	exon	100585064	100585500	+	MSTRG.17043.1	MSTRG.17043	"1"
6	exon	100604888	100606740	+	MSTRG.17043.1	MSTRG.17043	"2"
6	transcript	103880697	103882558	+	MSTRG.17067.1	MSTRG.17067	xloc "XLOC_028068"	ENSSSCT00000029309	i	SMCHD1
6	exon	103880697	103880851	+	MSTRG.17067.1	MSTRG.17067	"1"
6	exon	103882328	103882558	+	MSTRG.17067.1	MSTRG.17067	"2"
6	transcript	104894443	104894700	-	MSTRG.17072.1	MSTRG.17072	xloc "XLOC_029747"		u
6	exon	104894443	104894532	-	MSTRG.17072.1	MSTRG.17072	"1"
6	exon	104894554	104894700	-	MSTRG.17072.1	MSTRG.17072	"2"
6	transcript	108115346	108115880	-	MSTRG.17096.1	MSTRG.17096	xloc "XLOC_029774"		u
6	exon	108115346	108115557	-	MSTRG.17096.1	MSTRG.17096	"1"
6	exon	108115856	108115880	-	MSTRG.17096.1	MSTRG.17096	"2"
6	transcript	119360023	119362305	+	MSTRG.17159.1	MSTRG.17159	xloc "XLOC_028151"	ENSSSCT00000004144	i	GALNT1
6	exon	119360023	119360110	+	MSTRG.17159.1	MSTRG.17159	"1"
6	exon	119360133	119362305	+	MSTRG.17159.1	MSTRG.17159	"2"
6	transcript	131821883	131834278	+	MSTRG.17203.1	MSTRG.17203	xloc "XLOC_028191"	ENSSSCT00000004163	i	ADGRL2
6	exon	131821883	131833045	+	MSTRG.17203.1	MSTRG.17203	"1"
6	exon	131833661	131834278	+	MSTRG.17203.1	MSTRG.17203	"2"
6	transcript	135616551	135636930	-	MSTRG.17227.1	MSTRG.17227	xloc "XLOC_029862"	ENSSSCT00000061129	i	ZZZ3
6	exon	135616551	135616740	-	MSTRG.17227.1	MSTRG.17227	"1"
6	exon	135635134	135636930	-	MSTRG.17227.1	MSTRG.17227	"2"
6	transcript	136765464	136831092	+	MSTRG.17235.1	MSTRG.17235	xloc "XLOC_028218"	ENSSSCT00000028573	i	ST6GALNAC3
6	exon	136765464	136765555	+	MSTRG.17235.1	MSTRG.17235	"1"
6	exon	136818924	136818931	+	MSTRG.17235.1	MSTRG.17235	"2"
6	exon	136830215	136831092	+	MSTRG.17235.1	MSTRG.17235	"3"
6	transcript	137168190	137177203	+	MSTRG.17236.1	MSTRG.17236	xloc "XLOC_028219"	ENSSSCT00000028573	i	ST6GALNAC3
6	exon	137168190	137170658	+	MSTRG.17236.1	MSTRG.17236	"1"
6	exon	137177151	137177203	+	MSTRG.17236.1	MSTRG.17236	"2"
6	transcript	137170762	137178012	+	MSTRG.17236.2	MSTRG.17236	xloc "XLOC_028220"	ENSSSCT00000028573	i	ST6GALNAC3
6	exon	137170762	137177094	+	MSTRG.17236.2	MSTRG.17236	"1"
6	exon	137177412	137178012	+	MSTRG.17236.2	MSTRG.17236	"2"
6	transcript	148578185	148656141	+	MSTRG.17303.1	MSTRG.17303	xloc "XLOC_028273"	ENSSSCT00000083705	i	ROR1
6	exon	148578185	148578754	+	MSTRG.17303.1	MSTRG.17303	"1"
6	exon	148651944	148656141	+	MSTRG.17303.1	MSTRG.17303	"2"
6	transcript	148633935	148666035	+	MSTRG.17306.1	MSTRG.17306	xloc "XLOC_028275"	ENSSSCT00000083705	i	ROR1
6	exon	148633935	148635081	+	MSTRG.17306.1	MSTRG.17306	"1"
6	exon	148665916	148666035	+	MSTRG.17306.1	MSTRG.17306	"2"
6	transcript	148656225	148664591	+	MSTRG.17307.1	MSTRG.17307	xloc "XLOC_028276"	ENSSSCT00000083705	i	ROR1
6	exon	148656225	148660389	+	MSTRG.17307.1	MSTRG.17307	"1"
6	exon	148662080	148664591	+	MSTRG.17307.1	MSTRG.17307	"2"
6	transcript	151126127	151156604	+	MSTRG.17331.1	MSTRG.17331	xloc "XLOC_028295"	ENSSSCT00000025523	i	NFIA
6	exon	151126127	151140630	+	MSTRG.17331.1	MSTRG.17331	"1"
6	exon	151140684	151156604	+	MSTRG.17331.1	MSTRG.17331	"2"
6	transcript	151126818	151156604	+	MSTRG.17331.2	MSTRG.17331	xloc "XLOC_028295"	ENSSSCT00000025523	i	NFIA
6	exon	151126818	151140632	+	MSTRG.17331.2	MSTRG.17331	"1"
6	exon	151140684	151156604	+	MSTRG.17331.2	MSTRG.17331	"2"
6	transcript	155806860	155812123	-	MSTRG.17390.1	MSTRG.17390	xloc "XLOC_029970"	ENSSSCT00000042216	i	PLPP3
6	exon	155806860	155809337	-	MSTRG.17390.1	MSTRG.17390	"1"
6	exon	155809844	155812123	-	MSTRG.17390.1	MSTRG.17390	"2"
6	transcript	158259654	158260352	-	MSTRG.17417.1	MSTRG.17417	xloc "XLOC_030003"	ENSSSCT00000098287	i	TCEANC2
6	exon	158259654	158259767	-	MSTRG.17417.1	MSTRG.17417	"1"
6	exon	158259943	158260352	-	MSTRG.17417.1	MSTRG.17417	"2"
6	transcript	159966857	159971027	+	MSTRG.17444.1	MSTRG.17444	xloc "XLOC_028405"	ENSSSCT00000060637	i	ZFYVE9
6	exon	159966857	159966904	+	MSTRG.17444.1	MSTRG.17444	"1"
6	exon	159970759	159971027	+	MSTRG.17444.1	MSTRG.17444	"2"
6	transcript	165741477	165743008	-	MSTRG.17509.1	MSTRG.17509	xloc "XLOC_030061"	ENSSSCT00000037351	i	GPBP1L1
6	exon	165741477	165741776	-	MSTRG.17509.1	MSTRG.17509	"1"
6	exon	165742467	165743008	-	MSTRG.17509.1	MSTRG.17509	"2"
6	transcript	166787420	166791611	+	MSTRG.17538.1	MSTRG.17538	xloc "XLOC_028478"	ENSSSCT00000083299	i	RNF220
6	exon	166787420	166790064	+	MSTRG.17538.1	MSTRG.17538	"1"
6	exon	166790213	166791611	+	MSTRG.17538.1	MSTRG.17538	"2"
6	transcript	167618991	167626184	-	MSTRG.17551.1	MSTRG.17551	xloc "XLOC_030092"	ENSSSCT00000026209	i	KDM4A
6	exon	167618991	167619790	-	MSTRG.17551.1	MSTRG.17551	"1"
6	exon	167623205	167626184	-	MSTRG.17551.1	MSTRG.17551	"2"
7	transcript	2072948	2086887	+	MSTRG.17620.1	MSTRG.17620	xloc "XLOC_030296"	ENSSSCT00000001096	i	SLC22A23
7	exon	2072948	2077773	+	MSTRG.17620.1	MSTRG.17620	"1"
7	exon	2079161	2086887	+	MSTRG.17620.1	MSTRG.17620	"2"
7	transcript	2084347	2087444	+	MSTRG.17620.2	MSTRG.17620	xloc "XLOC_030296"	ENSSSCT00000001096	i	SLC22A23
7	exon	2084347	2085238	+	MSTRG.17620.2	MSTRG.17620	"1"
7	exon	2085710	2085780	+	MSTRG.17620.2	MSTRG.17620	"2"
7	exon	2087310	2087444	+	MSTRG.17620.2	MSTRG.17620	"3"
7	transcript	2097948	2118651	+	MSTRG.17621.1	MSTRG.17621	xloc "XLOC_030297"	ENSSSCT00000001096	i	SLC22A23
7	exon	2097948	2100682	+	MSTRG.17621.1	MSTRG.17621	"1"
7	exon	2112720	2118651	+	MSTRG.17621.1	MSTRG.17621	"2"
7	transcript	2112001	2118651	+	MSTRG.17621.2	MSTRG.17621	xloc "XLOC_030297"	ENSSSCT00000001096	i	SLC22A23
7	exon	2112001	2113547	+	MSTRG.17621.2	MSTRG.17621	"1"
7	exon	2113571	2118651	+	MSTRG.17621.2	MSTRG.17621	"2"
7	transcript	2290991	2293817	+	MSTRG.17624.1	MSTRG.17624	xloc "XLOC_030298"		u
7	exon	2290991	2291089	+	MSTRG.17624.1	MSTRG.17624	"1"
7	exon	2293213	2293817	+	MSTRG.17624.1	MSTRG.17624	"2"
7	transcript	15617929	15634980	+	MSTRG.17726.1	MSTRG.17726	xloc "XLOC_030398"	ENSSSCT00000069759	i	MBOAT1
7	exon	15617929	15620816	+	MSTRG.17726.1	MSTRG.17726	"1"
7	exon	15623755	15634980	+	MSTRG.17726.1	MSTRG.17726	"2"
7	transcript	27248818	27250486	-	MSTRG.17979.1	MSTRG.17979	xloc "XLOC_031669"	ENSSSCT00000054492	i	GCLC
7	exon	27248818	27249876	-	MSTRG.17979.1	MSTRG.17979	"1"
7	exon	27250160	27250486	-	MSTRG.17979.1	MSTRG.17979	"2"
7	transcript	33568417	33573615	-	MSTRG.18058.1	MSTRG.18058	xloc "XLOC_031728"	ENSSSCT00000040605	i	ZFAND3
7	exon	33568417	33568834	-	MSTRG.18058.1	MSTRG.18058	"1"
7	exon	33569062	33573615	-	MSTRG.18058.1	MSTRG.18058	"2"
7	transcript	33687071	33707515	-	MSTRG.18059.1	MSTRG.18059	xloc "XLOC_031729"	ENSSSCT00000040605	i	ZFAND3
7	exon	33687071	33706543	-	MSTRG.18059.1	MSTRG.18059	"1"
7	exon	33706634	33707515	-	MSTRG.18059.1	MSTRG.18059	"2"
7	transcript	41096225	41103461	+	MSTRG.18151.1	MSTRG.18151	xloc "XLOC_030704"	ENSSSCT00000061108	i	RCAN2
7	exon	41096225	41096500	+	MSTRG.18151.1	MSTRG.18151	"1"
7	exon	41103393	41103461	+	MSTRG.18151.1	MSTRG.18151	"2"
7	transcript	52920065	52930856	+	MSTRG.18258.1	MSTRG.18258	xloc "XLOC_030785"		u
7	exon	52920065	52920561	+	MSTRG.18258.1	MSTRG.18258	"1"
7	exon	52928016	52930856	+	MSTRG.18258.1	MSTRG.18258	"2"
7	transcript	59381738	59383579	-	MSTRG.18364.1	MSTRG.18364	xloc "XLOC_031968"		u
7	exon	59381738	59383294	-	MSTRG.18364.1	MSTRG.18364	"1"
7	exon	59383530	59383579	-	MSTRG.18364.1	MSTRG.18364	"2"
7	transcript	59769824	59790438	-	MSTRG.18373.1	MSTRG.18373	xloc "XLOC_031976"	ENSSSCT00000037384	i	NPTN
7	exon	59769824	59780979	-	MSTRG.18373.1	MSTRG.18373	"1"
7	exon	59790267	59790438	-	MSTRG.18373.1	MSTRG.18373	"2"
7	transcript	62825283	62840219	-	MSTRG.18398.1	MSTRG.18398	xloc "XLOC_031994"	ENSSSCT00000060722	i	SLC25A21
7	exon	62825283	62828946	-	MSTRG.18398.1	MSTRG.18398	"1"
7	exon	62829852	62840219	-	MSTRG.18398.1	MSTRG.18398	"2"
7	transcript	65180570	65184917	-	MSTRG.18416.1	MSTRG.18416	xloc "XLOC_032013"	ENSSSCT00000067070	i	SNX6
7	exon	65180570	65181640	-	MSTRG.18416.1	MSTRG.18416	"1"
7	exon	65184842	65184917	-	MSTRG.18416.1	MSTRG.18416	"2"
7	transcript	66250786	66252298	-	MSTRG.18425.1	MSTRG.18425	xloc "XLOC_032017"	ENSSSCT00000083614	i	NPAS3
7	exon	66250786	66250859	-	MSTRG.18425.1	MSTRG.18425	"1"
7	exon	66250882	66252298	-	MSTRG.18425.1	MSTRG.18425	"2"
7	transcript	67540192	67553682	-	MSTRG.18432.1	MSTRG.18432	xloc "XLOC_032022"	ENSSSCT00000002199	i	ARHGAP5
7	exon	67540192	67546224	-	MSTRG.18432.1	MSTRG.18432	"1"
7	exon	67548516	67553682	-	MSTRG.18432.1	MSTRG.18432	"2"
7	transcript	72836435	72844004	+	MSTRG.18458.1	MSTRG.18458	xloc "XLOC_030963"	ENSSSCT00000040078	i	NOVA1
7	exon	72836435	72836490	+	MSTRG.18458.1	MSTRG.18458	"1"
7	exon	72837250	72844004	+	MSTRG.18458.1	MSTRG.18458	"2"
7	transcript	86183094	86189705	-	MSTRG.18618.2	MSTRG.18618	xloc "XLOC_032233"		u
7	exon	86183094	86185420	-	MSTRG.18618.2	MSTRG.18618	"1"
7	exon	86186073	86189705	-	MSTRG.18618.2	MSTRG.18618	"2"
7	transcript	88120130	88121752	+	MSTRG.18640.1	MSTRG.18640	xloc "XLOC_031125"	ENSSSCT00000002516	i	ENSSSCG00000002259
7	exon	88120130	88120766	+	MSTRG.18640.1	MSTRG.18640	"1"
7	exon	88120973	88121752	+	MSTRG.18640.1	MSTRG.18640	"2"
7	transcript	88930301	88954131	+	MSTRG.18655.1	MSTRG.18655	xloc "XLOC_031135"	ENSSSCT00000056858	i	SPTB
7	exon	88930301	88933418	+	MSTRG.18655.1	MSTRG.18655	"1"
7	exon	88950675	88954131	+	MSTRG.18655.1	MSTRG.18655	"2"
7	transcript	90357605	90409808	+	MSTRG.18672.1	MSTRG.18672	xloc "XLOC_031148"	ENSSSCT00000061076	i	GPHN
7	exon	90357605	90360512	+	MSTRG.18672.1	MSTRG.18672	"1"
7	exon	90409762	90409808	+	MSTRG.18672.1	MSTRG.18672	"2"
7	transcript	90475258	90482369	+	MSTRG.18673.1	MSTRG.18673	xloc "XLOC_031149"	ENSSSCT00000061076	i	GPHN
7	exon	90475258	90477326	+	MSTRG.18673.1	MSTRG.18673	"1"
7	exon	90481914	90482369	+	MSTRG.18673.1	MSTRG.18673	"2"
7	transcript	90726306	90727893	+	MSTRG.18675.1	MSTRG.18675	xloc "XLOC_031151"	ENSSSCT00000061076	i	GPHN
7	exon	90726306	90727678	+	MSTRG.18675.1	MSTRG.18675	"1"
7	exon	90727730	90727893	+	MSTRG.18675.1	MSTRG.18675	"2"
7	transcript	96190795	96191439	-	MSTRG.18746.2	MSTRG.18746	xloc "XLOC_032314"	ENSSSCT00000069443	i	DPF3
7	exon	96190795	96191092	-	MSTRG.18746.2	MSTRG.18746	"1"
7	exon	96191363	96191439	-	MSTRG.18746.2	MSTRG.18746	"2"
7	transcript	96207014	96237834	+	MSTRG.18747.1	MSTRG.18747	xloc "XLOC_031186"	ENSSSCT00000002596	i	DPF3
7	exon	96207014	96209726	+	MSTRG.18747.1	MSTRG.18747	"1"
7	exon	96214623	96237834	+	MSTRG.18747.1	MSTRG.18747	"2"
7	transcript	96431327	96432078	-	MSTRG.18752.1	MSTRG.18752	xloc "XLOC_032317"	ENSSSCT00000086720	i	RBM25
7	exon	96431327	96431348	-	MSTRG.18752.1	MSTRG.18752	"1"
7	exon	96431879	96432078	-	MSTRG.18752.1	MSTRG.18752	"2"
7	transcript	96643342	96657224	+	MSTRG.18758.1	MSTRG.18758	xloc "XLOC_031194"	ENSSSCT00000042673	i	NUMB
7	exon	96643342	96645909	+	MSTRG.18758.1	MSTRG.18758	"1"
7	exon	96647853	96657224	+	MSTRG.18758.1	MSTRG.18758	"2"
7	transcript	96719819	96726761	+	MSTRG.18759.1	MSTRG.18759	xloc "XLOC_031195"	ENSSSCT00000042673	i	NUMB
7	exon	96719819	96724175	+	MSTRG.18759.1	MSTRG.18759	"1"
7	exon	96726697	96726761	+	MSTRG.18759.1	MSTRG.18759	"2"
7	transcript	101305461	101353524	-	MSTRG.18822.1	MSTRG.18822	xloc "XLOC_032359"		u	tss_id TSS47578
7	exon	101305461	101307311	-	MSTRG.18822.1	MSTRG.18822	"1"
7	exon	101352864	101353524	-	MSTRG.18822.1	MSTRG.18822	"2"
7	transcript	101945909	101961935	+	MSTRG.18824.1	MSTRG.18824	xloc "XLOC_031242"		u	tss_id TSS45946
7	exon	101945909	101956524	+	MSTRG.18824.1	MSTRG.18824	"1"
7	exon	101956769	101961935	+	MSTRG.18824.1	MSTRG.18824	"2"
8	transcript	40157161	40235093	+	MSTRG.19221.1	MSTRG.19221	gene_name "ENSSSCG00000031636" xloc "XLOC_032770"	ENSSSCT00000048302	j	ref_gene_id ENSSSCG00000031636
8	exon	40157161	40157639	+	MSTRG.19221.1	MSTRG.19221	"1"
8	exon	40158965	40159004	+	MSTRG.19221.1	MSTRG.19221	"2"
8	exon	40165168	40165225	+	MSTRG.19221.1	MSTRG.19221	"3"
8	exon	40166606	40166709	+	MSTRG.19221.1	MSTRG.19221	"4"
8	transcript	4017471	4026448	+	MSTRG.19021.1	MSTRG.19021	xloc "XLOC_032606"		u	tss_id TSS47921
8	exon	4017471	4022559	+	MSTRG.19021.1	MSTRG.19021	"1"
8	exon	4024218	4026448	+	MSTRG.19021.1	MSTRG.19021	"2"
8	transcript	16763238	16779964	+	MSTRG.19091.1	MSTRG.19091	xloc "XLOC_032659"	ENSSSCT00000037721	i	ADGRA3
8	exon	16763238	16764192	+	MSTRG.19091.1	MSTRG.19091	"1"
8	exon	16774900	16779964	+	MSTRG.19091.1	MSTRG.19091	"2"
8	transcript	16767079	16779964	+	MSTRG.19091.2	MSTRG.19091	xloc "XLOC_032659"	ENSSSCT00000037721	i	ADGRA3
8	exon	16767079	16768156	+	MSTRG.19091.2	MSTRG.19091	"1"
8	exon	16777647	16779964	+	MSTRG.19091.2	MSTRG.19091	"2"
8	transcript	17872053	17873070	+	MSTRG.19095.1	MSTRG.19095	xloc "XLOC_032666"	ENSSSCT00000068698	i	PPARGC1A
8	exon	17872053	17872672	+	MSTRG.19095.1	MSTRG.19095	"1"
8	exon	17872699	17873070	+	MSTRG.19095.1	MSTRG.19095	"2"
8	transcript	18654979	18659938	-	MSTRG.19102.1	MSTRG.19102	xloc "XLOC_033464"		u
8	exon	18654979	18655324	-	MSTRG.19102.1	MSTRG.19102	"1"
8	exon	18658218	18658391	-	MSTRG.19102.1	MSTRG.19102	"2"
8	exon	18659758	18659938	-	MSTRG.19102.1	MSTRG.19102	"3"
8	transcript	23507374	23519300	-	MSTRG.19125.1	MSTRG.19125	xloc "XLOC_033482"	ENSSSCT00000009590	i	PCDH7
8	exon	23507374	23509082	-	MSTRG.19125.1	MSTRG.19125	"1"
8	exon	23518296	23519300	-	MSTRG.19125.1	MSTRG.19125	"2"
8	transcript	23660361	23761376	-	MSTRG.19127.1	MSTRG.19127	xloc "XLOC_033484"	ENSSSCT00000009590	i	PCDH7
8	exon	23660361	23677993	-	MSTRG.19127.1	MSTRG.19127	"1"
8	exon	23735981	23761376	-	MSTRG.19127.1	MSTRG.19127	"2"
8	transcript	23687221	23770314	-	MSTRG.19127.2	MSTRG.19127	xloc "XLOC_033484"	ENSSSCT00000009590	i	PCDH7
8	exon	23687221	23687444	-	MSTRG.19127.2	MSTRG.19127	"1"
8	exon	23761377	23770314	-	MSTRG.19127.2	MSTRG.19127	"2"
8	transcript	23690675	23770314	-	MSTRG.19127.3	MSTRG.19127	xloc "XLOC_033484"	ENSSSCT00000009590	i	PCDH7
8	exon	23690675	23700648	-	MSTRG.19127.3	MSTRG.19127	"1"
8	exon	23717417	23731792	-	MSTRG.19127.3	MSTRG.19127	"2"
8	exon	23735973	23770314	-	MSTRG.19127.3	MSTRG.19127	"3"
8	transcript	23727610	23787962	-	MSTRG.19127.4	MSTRG.19127	xloc "XLOC_033484"	ENSSSCT00000009590	i	PCDH7
8	exon	23727610	23729368	-	MSTRG.19127.4	MSTRG.19127	"1"
8	exon	23780297	23787962	-	MSTRG.19127.4	MSTRG.19127	"2"
8	transcript	30616885	30620308	-	MSTRG.19149.1	MSTRG.19149	xloc "XLOC_033504"	ENSSSCT00000063047	i	RFC1
8	exon	30616885	30617996	-	MSTRG.19149.1	MSTRG.19149	"1"
8	exon	30619846	30620308	-	MSTRG.19149.1	MSTRG.19149	"2"
8	transcript	31223278	31228390	+	MSTRG.19165.1	MSTRG.19165	xloc "XLOC_032717"	ENSSSCT00000009619	i	N4BP2
8	exon	31223278	31225155	+	MSTRG.19165.1	MSTRG.19165	"1"
8	exon	31225475	31228390	+	MSTRG.19165.1	MSTRG.19165	"2"
8	transcript	31227116	31228553	-	MSTRG.19166.1	MSTRG.19166	xloc "XLOC_033513"	ENSSSCT00000009619	i	N4BP2
8	exon	31227116	31227743	-	MSTRG.19166.1	MSTRG.19166	"1"
8	exon	31228505	31228553	-	MSTRG.19166.1	MSTRG.19166	"2"
8	transcript	32503479	32505578	-	MSTRG.19179.1	MSTRG.19179	xloc "XLOC_033521"	ENSSSCT00000045571	i	LIMCH1
8	exon	32503479	32503573	-	MSTRG.19179.1	MSTRG.19179	"1"
8	exon	32504540	32505578	-	MSTRG.19179.1	MSTRG.19179	"2"
8	transcript	32962046	32971313	-	MSTRG.19181.1	MSTRG.19181	xloc "XLOC_033524"		u
8	exon	32962046	32962246	-	MSTRG.19181.1	MSTRG.19181	"1"
8	exon	32971195	32971313	-	MSTRG.19181.1	MSTRG.19181	"2"
8	transcript	38537684	38544537	+	MSTRG.19207.1	MSTRG.19207	xloc "XLOC_032755"	ENSSSCT00000009658	i	FRYL
8	exon	38537684	38540325	+	MSTRG.19207.1	MSTRG.19207	"1"
8	exon	38544441	38544537	+	MSTRG.19207.1	MSTRG.19207	"2"
8	transcript	42245651	42322126	+	MSTRG.19236.1	MSTRG.19236	xloc "XLOC_032784"		u
8	exon	42245651	42245732	+	MSTRG.19236.1	MSTRG.19236	"1"
8	exon	42316674	42322126	+	MSTRG.19236.1	MSTRG.19236	"2"
8	transcript	47048174	47049833	+	MSTRG.19254.1	MSTRG.19254	xloc "XLOC_032808"	ENSSSCT00000009714	i	GASK1B
8	exon	47048174	47048438	+	MSTRG.19254.1	MSTRG.19254	"1"
8	exon	47048477	47049833	+	MSTRG.19254.1	MSTRG.19254	"2"
8	transcript	53746720	53757562	-	MSTRG.19290.1	MSTRG.19290	xloc "XLOC_033622"		u
8	exon	53746720	53750083	-	MSTRG.19290.1	MSTRG.19290	"1"
8	exon	53750804	53757562	-	MSTRG.19290.1	MSTRG.19290	"2"
8	transcript	54796423	54799214	+	MSTRG.19294.1	MSTRG.19294	xloc "XLOC_032850"	ENSSSCT00000048864	i	CLOCK
8	exon	54796423	54798011	+	MSTRG.19294.1	MSTRG.19294	"1"
8	exon	54799076	54799214	+	MSTRG.19294.1	MSTRG.19294	"2"
8	transcript	55770596	55774517	-	MSTRG.19316.1	MSTRG.19316	xloc "XLOC_033638"	ENSSSCT00000009743	i	ENSSSCG00000008899
8	exon	55770596	55770782	-	MSTRG.19316.1	MSTRG.19316	"1"
8	exon	55773466	55774517	-	MSTRG.19316.1	MSTRG.19316	"2"
8	transcript	59989638	60084334	-	MSTRG.19329.1	MSTRG.19329	xloc "XLOC_033659"		u
8	exon	59989638	59994919	-	MSTRG.19329.1	MSTRG.19329	"1"
8	exon	60083457	60084334	-	MSTRG.19329.1	MSTRG.19329	"2"
8	transcript	60011627	60024017	-	MSTRG.19330.1	MSTRG.19330	xloc "XLOC_033660"		u
8	exon	60011627	60013543	-	MSTRG.19330.1	MSTRG.19330	"1"
8	exon	60013625	60024017	-	MSTRG.19330.1	MSTRG.19330	"2"
8	transcript	60086530	60089821	+	MSTRG.19331.1	MSTRG.19331	xloc "XLOC_032884"		u
8	exon	60086530	60087407	+	MSTRG.19331.1	MSTRG.19331	"1"
8	exon	60088555	60089821	+	MSTRG.19331.1	MSTRG.19331	"2"
8	transcript	60368290	60379952	-	MSTRG.19334.1	MSTRG.19334	xloc "XLOC_033662"		u
8	exon	60368290	60376663	-	MSTRG.19334.1	MSTRG.19334	"1"
8	exon	60377323	60379952	-	MSTRG.19334.1	MSTRG.19334	"2"
8	transcript	67655509	67666083	-	MSTRG.19365.1	MSTRG.19365	xloc "XLOC_033707"	ENSSSCT00000064534	i	ENSSSCG00000008942
8	exon	67655509	67658187	-	MSTRG.19365.1	MSTRG.19365	"1"
8	exon	67662555	67666083	-	MSTRG.19365.1	MSTRG.19365	"2"
8	transcript	69332582	69335455	+	MSTRG.19373.1	MSTRG.19373	xloc "XLOC_032924"		u
8	exon	69332582	69334996	+	MSTRG.19373.1	MSTRG.19373	"1"
8	exon	69335039	69335455	+	MSTRG.19373.1	MSTRG.19373	"2"
8	transcript	69497758	69513643	+	MSTRG.19378.1	MSTRG.19378	xloc "XLOC_032926"	ENSSSCT00000028188	i	ANKRD17
8	exon	69497758	69502842	+	MSTRG.19378.1	MSTRG.19378	"1"
8	exon	69506734	69513643	+	MSTRG.19378.1	MSTRG.19378	"2"
8	transcript	72305391	72309640	-	MSTRG.19406.1	MSTRG.19406	xloc "XLOC_033742"		u
8	exon	72305391	72307007	-	MSTRG.19406.1	MSTRG.19406	"1"
8	exon	72309428	72309640	-	MSTRG.19406.1	MSTRG.19406	"2"
8	transcript	72588549	72617573	-	MSTRG.19415.1	MSTRG.19415	xloc "XLOC_033749"	ENSSSCT00000064894	i	SEPTIN11
8	exon	72588549	72591528	-	MSTRG.19415.1	MSTRG.19415	"1"
8	exon	72616500	72617573	-	MSTRG.19415.1	MSTRG.19415	"2"
8	transcript	75641608	75643880	+	MSTRG.19443.1	MSTRG.19443	xloc "XLOC_032976"	ENSSSCT00000009864	i	TMEM131L
8	exon	75641608	75642420	+	MSTRG.19443.1	MSTRG.19443	"1"
8	exon	75642506	75643880	+	MSTRG.19443.1	MSTRG.19443	"2"
8	transcript	76483189	76507263	-	MSTRG.19453.1	MSTRG.19453	xloc "XLOC_033779"	ENSSSCT00000027687	i	FBXW7
8	exon	76483189	76500152	-	MSTRG.19453.1	MSTRG.19453	"1"
8	exon	76501881	76507263	-	MSTRG.19453.1	MSTRG.19453	"2"
8	transcript	84300527	84303880	+	MSTRG.19503.1	MSTRG.19503	xloc "XLOC_033025"	ENSSSCT00000035764	i	GAB1
8	exon	84300527	84303793	+	MSTRG.19503.1	MSTRG.19503	"1"
8	exon	84303856	84303880	+	MSTRG.19503.1	MSTRG.19503	"2"
8	transcript	86097409	86107689	-	MSTRG.19518.1	MSTRG.19518	xloc "XLOC_033831"	ENSSSCT00000009917	i	RNF150
8	exon	86097409	86098482	-	MSTRG.19518.1	MSTRG.19518	"1"
8	exon	86099051	86107689	-	MSTRG.19518.1	MSTRG.19518	"2"
8	transcript	86931218	86938006	-	MSTRG.19525.2	MSTRG.19525	xloc "XLOC_033836"	ENSSSCT00000061458	i	MAML3
8	exon	86931218	86934481	-	MSTRG.19525.2	MSTRG.19525	"1"
8	exon	86935460	86938006	-	MSTRG.19525.2	MSTRG.19525	"2"
8	transcript	87137357	87151255	-	MSTRG.19527.1	MSTRG.19527	xloc "XLOC_033837"	ENSSSCT00000061458	i	MAML3
8	exon	87137357	87142499	-	MSTRG.19527.1	MSTRG.19527	"1"
8	exon	87151139	87151255	-	MSTRG.19527.1	MSTRG.19527	"2"
8	transcript	93048448	93051061	+	MSTRG.19548.1	MSTRG.19548	xloc "XLOC_033087"		u
8	exon	93048448	93048577	+	MSTRG.19548.1	MSTRG.19548	"1"
8	exon	93049495	93049568	+	MSTRG.19548.1	MSTRG.19548	"2"
8	exon	93051026	93051061	+	MSTRG.19548.1	MSTRG.19548	"3"
8	transcript	99261829	99265405	-	MSTRG.19570.1	MSTRG.19570	xloc "XLOC_033892"	ENSSSCT00000056583	i	FAT4
8	exon	99261829	99262330	-	MSTRG.19570.1	MSTRG.19570	"1"
8	exon	99262373	99265405	-	MSTRG.19570.1	MSTRG.19570	"2"
8	transcript	99263943	99270493	+	MSTRG.19571.1	MSTRG.19571	xloc "XLOC_033104"	ENSSSCT00000056583	i	FAT4
8	exon	99263943	99265316	+	MSTRG.19571.1	MSTRG.19571	"1"
8	exon	99270461	99270493	+	MSTRG.19571.1	MSTRG.19571	"2"
8	transcript	101874260	101874860	+	MSTRG.19588.1	MSTRG.19588	xloc "XLOC_033122"	ENSSSCT00000009956	i	KIAA1109
8	exon	101874260	101874588	+	MSTRG.19588.1	MSTRG.19588	"1"
8	exon	101874639	101874682	+	MSTRG.19588.1	MSTRG.19588	"2"
8	exon	101874745	101874860	+	MSTRG.19588.1	MSTRG.19588	"3"
8	transcript	106698705	106732002	-	MSTRG.19627.2	MSTRG.19627	xloc "XLOC_033941"		u
8	exon	106698705	106698980	-	MSTRG.19627.2	MSTRG.19627	"1"
8	exon	106731691	106732002	-	MSTRG.19627.2	MSTRG.19627	"2"
8	transcript	108918316	108962573	-	MSTRG.19635.1	MSTRG.19635	xloc "XLOC_033955"	ENSSSCT00000078069	i	CAMK2D
8	exon	108918316	108923089	-	MSTRG.19635.1	MSTRG.19635	"1"
8	exon	108962437	108962573	-	MSTRG.19635.1	MSTRG.19635	"2"
8	transcript	109600993	109601452	+	MSTRG.19640.1	MSTRG.19640	xloc "XLOC_033158"	ENSSSCT00000078836	i	ENSSSCG00000009125
8	exon	109600993	109601013	+	MSTRG.19640.1	MSTRG.19640	"1"
8	exon	109601042	109601452	+	MSTRG.19640.1	MSTRG.19640	"2"
8	transcript	110107334	110110439	-	MSTRG.19650.1	MSTRG.19650	xloc "XLOC_033967"	ENSSSCT00000023614	i	ZGRF1
8	exon	110107334	110108841	-	MSTRG.19650.1	MSTRG.19650	"1"
8	exon	110109143	110110439	-	MSTRG.19650.1	MSTRG.19650	"2"
8	transcript	110413059	110416002	+	MSTRG.19655.1	MSTRG.19655	xloc "XLOC_033167"	ENSSSCT00000050287	i	AP1AR
8	exon	110413059	110413764	+	MSTRG.19655.1	MSTRG.19655	"1"
8	exon	110414016	110416002	+	MSTRG.19655.1	MSTRG.19655	"2"
8	transcript	113843637	113849547	+	MSTRG.19677.1	MSTRG.19677	xloc "XLOC_033196"	ENSSSCT00000106385	i	LEF1
8	exon	113843637	113843677	+	MSTRG.19677.1	MSTRG.19677	"1"
8	exon	113849008	113849547	+	MSTRG.19677.1	MSTRG.19677	"2"
8	transcript	116496311	116502185	-	MSTRG.19697.1	MSTRG.19697	xloc "XLOC_034012"	ENSSSCT00000038037	i	ENSSSCG00000009157
8	exon	116496311	116499313	-	MSTRG.19697.1	MSTRG.19697	"1"
8	exon	116499616	116502185	-	MSTRG.19697.1	MSTRG.19697	"2"
8	transcript	116504637	116507189	+	MSTRG.19698.1	MSTRG.19698	xloc "XLOC_033209"	ENSSSCT00000049129	i	ENSSSCG00000009157
8	exon	116504637	116505356	+	MSTRG.19698.1	MSTRG.19698	"1"
8	exon	116505658	116507189	+	MSTRG.19698.1	MSTRG.19698	"2"
8	transcript	116505648	116507189	+	MSTRG.19698.2	MSTRG.19698	xloc "XLOC_033209"	ENSSSCT00000049129	i	ENSSSCG00000009157
8	exon	116505648	116505731	+	MSTRG.19698.2	MSTRG.19698	"1"
8	exon	116505755	116507189	+	MSTRG.19698.2	MSTRG.19698	"2"
8	transcript	118194942	118202689	-	MSTRG.19709.1	MSTRG.19709	xloc "XLOC_034023"		u
8	exon	118194942	118200840	-	MSTRG.19709.1	MSTRG.19709	"1"
8	exon	118202631	118202689	-	MSTRG.19709.1	MSTRG.19709	"2"
8	transcript	119494130	119515203	-	MSTRG.19720.1	MSTRG.19720	xloc "XLOC_034031"	ENSSSCT00000048931	i	PPP3CA
8	exon	119494130	119497876	-	MSTRG.19720.1	MSTRG.19720	"1"
8	exon	119514743	119515203	-	MSTRG.19720.1	MSTRG.19720	"2"
8	transcript	121819641	121822421	-	MSTRG.19745.1	MSTRG.19745	xloc "XLOC_034057"	ENSSSCT00000025388	i	TSPAN5
8	exon	121819641	121819700	-	MSTRG.19745.1	MSTRG.19745	"1"
8	exon	121821965	121822421	-	MSTRG.19745.1	MSTRG.19745	"2"
8	transcript	124151827	124172153	-	MSTRG.19750.1	MSTRG.19750	xloc "XLOC_034066"	ENSSSCT00000060159	i	UNC5C
8	exon	124151827	124163413	-	MSTRG.19750.1	MSTRG.19750	"1"
8	exon	124165236	124172153	-	MSTRG.19750.1	MSTRG.19750	"2"
8	transcript	124658178	124658626	+	MSTRG.19757.1	MSTRG.19757	xloc "XLOC_033253"	ENSSSCT00000034827	i	BMPR1B
8	exon	124658178	124658327	+	MSTRG.19757.1	MSTRG.19757	"1"
8	exon	124658422	124658626	+	MSTRG.19757.1	MSTRG.19757	"2"
8	transcript	124837664	124839395	+	MSTRG.19758.1	MSTRG.19758	xloc "XLOC_033254"		u
8	exon	124837664	124837863	+	MSTRG.19758.1	MSTRG.19758	"1"
8	exon	124837892	124839395	+	MSTRG.19758.1	MSTRG.19758	"2"
8	transcript	124954470	124961242	+	MSTRG.19760.2	MSTRG.19760	xloc "XLOC_033256"		u
8	exon	124954470	124955106	+	MSTRG.19760.2	MSTRG.19760	"1"
8	exon	124955462	124961242	+	MSTRG.19760.2	MSTRG.19760	"2"
8	transcript	126654814	126684508	-	MSTRG.19770.1	MSTRG.19770	xloc "XLOC_034081"	ENSSSCT00000094217	i	GRID2
8	exon	126654814	126670864	-	MSTRG.19770.1	MSTRG.19770	"1"
8	exon	126682962	126683074	-	MSTRG.19770.1	MSTRG.19770	"2"
8	exon	126683163	126684508	-	MSTRG.19770.1	MSTRG.19770	"3"
8	transcript	126714326	126732613	+	MSTRG.19769.2	MSTRG.19769	xloc "XLOC_033263"	ENSSSCT00000094217	i	GRID2
8	exon	126714326	126721164	+	MSTRG.19769.2	MSTRG.19769	"1"
8	exon	126731444	126732613	+	MSTRG.19769.2	MSTRG.19769	"2"
8	transcript	126726007	126732613	-	MSTRG.19772.4	MSTRG.19772	xloc "XLOC_034083"	ENSSSCT00000094217	i	GRID2
8	exon	126726007	126726022	-	MSTRG.19772.4	MSTRG.19772	"1"
8	exon	126731576	126732613	-	MSTRG.19772.4	MSTRG.19772	"2"
8	transcript	128003281	128026730	+	MSTRG.19782.1	MSTRG.19782	xloc "XLOC_033268"	ENSSSCT00000037713	i	CCSER1
8	exon	128003281	128021916	+	MSTRG.19782.1	MSTRG.19782	"1"
8	exon	128021937	128026730	+	MSTRG.19782.1	MSTRG.19782	"2"
8	transcript	128038163	128060884	+	MSTRG.19783.1	MSTRG.19783	xloc "XLOC_033269"	ENSSSCT00000037713	i	CCSER1
8	exon	128038163	128043606	+	MSTRG.19783.1	MSTRG.19783	"1"
8	exon	128043889	128060884	+	MSTRG.19783.1	MSTRG.19783	"2"
8	transcript	128123920	128130490	+	MSTRG.19785.1	MSTRG.19785	xloc "XLOC_033270"	ENSSSCT00000037713	i	CCSER1
8	exon	128123920	128127589	+	MSTRG.19785.1	MSTRG.19785	"1"
8	exon	128127751	128130490	+	MSTRG.19785.1	MSTRG.19785	"2"
8	transcript	131782418	131788233	+	MSTRG.19819.1	MSTRG.19819	xloc "XLOC_033296"	ENSSSCT00000010103	i	AFF1
8	exon	131782418	131782454	+	MSTRG.19819.1	MSTRG.19819	"1"
8	exon	131788027	131788233	+	MSTRG.19819.1	MSTRG.19819	"2"
8	transcript	131826940	131842145	+	MSTRG.19821.1	MSTRG.19821	xloc "XLOC_033298"	ENSSSCT00000010103	i	AFF1
8	exon	131826940	131832215	+	MSTRG.19821.1	MSTRG.19821	"1"
8	exon	131833144	131842145	+	MSTRG.19821.1	MSTRG.19821	"2"
8	transcript	135864019	135869851	-	MSTRG.19859.1	MSTRG.19859	xloc "XLOC_034143"		u
8	exon	135864019	135864116	-	MSTRG.19859.1	MSTRG.19859	"1"
8	exon	135867966	135869851	-	MSTRG.19859.1	MSTRG.19859	"2"
8	transcript	138721833	138726184	+	MSTRG.19866.1	MSTRG.19866	xloc "XLOC_033341"	ENSSSCT00000061139	i	BMP2K
8	exon	138721833	138725070	+	MSTRG.19866.1	MSTRG.19866	"1"
8	exon	138725140	138726184	+	MSTRG.19866.1	MSTRG.19866	"2"
9	transcript	291411	291922	-	MSTRG.19874.1	MSTRG.19874	xloc "XLOC_035316"	ENSSSCT00000097333	i	DENND5A
9	exon	291411	291577	-	MSTRG.19874.1	MSTRG.19874	"1"
9	exon	291851	291922	-	MSTRG.19874.1	MSTRG.19874	"2"
9	transcript	12237975	12250121	-	MSTRG.20030.1	MSTRG.20030	xloc "XLOC_035554"	ENSSSCT00000016236	i	RSF1
9	exon	12237975	12237993	-	MSTRG.20030.1	MSTRG.20030	"1"
9	exon	12249612	12250121	-	MSTRG.20030.1	MSTRG.20030	"2"
9	transcript	12251810	12265050	+	MSTRG.20031.1	MSTRG.20031	xloc "XLOC_034443"	ENSSSCT00000016236	i	RSF1
9	exon	12251810	12252012	+	MSTRG.20031.1	MSTRG.20031	"1"
9	exon	12259220	12265050	+	MSTRG.20031.1	MSTRG.20031	"2"
9	transcript	18768575	18776348	+	MSTRG.20063.1	MSTRG.20063	xloc "XLOC_034479"	ENSSSCT00000067359	i	DLG2
9	exon	18768575	18769027	+	MSTRG.20063.1	MSTRG.20063	"1"
9	exon	18772000	18772153	+	MSTRG.20063.1	MSTRG.20063	"2"
9	exon	18772915	18776348	+	MSTRG.20063.1	MSTRG.20063	"3"
9	transcript	18944645	18950572	+	MSTRG.20064.1	MSTRG.20064	xloc "XLOC_034480"	ENSSSCT00000067359	i	DLG2
9	exon	18944645	18944676	+	MSTRG.20064.1	MSTRG.20064	"1"
9	exon	18944891	18950572	+	MSTRG.20064.1	MSTRG.20064	"2"
9	transcript	19919843	19921896	+	MSTRG.20078.2	MSTRG.20078	xloc "XLOC_034491"	ENSSSCT00000023370	i	PICALM
9	exon	19919843	19920180	+	MSTRG.20078.2	MSTRG.20078	"1"
9	exon	19920509	19921896	+	MSTRG.20078.2	MSTRG.20078	"2"
9	transcript	24923628	24945869	-	MSTRG.20109.1	MSTRG.20109	xloc "XLOC_035657"		u
9	exon	24923628	24926930	-	MSTRG.20109.1	MSTRG.20109	"1"
9	exon	24944019	24945869	-	MSTRG.20109.1	MSTRG.20109	"2"
9	transcript	26933677	26946106	-	MSTRG.20127.1	MSTRG.20127	xloc "XLOC_035672"	ENSSSCT00000041933	i	AMOTL1
9	exon	26933677	26945610	-	MSTRG.20127.1	MSTRG.20127	"1"
9	exon	26945745	26946106	-	MSTRG.20127.1	MSTRG.20127	"2"
9	transcript	28052594	28074059	+	MSTRG.20137.3	MSTRG.20137	xloc "XLOC_034540"	ENSSSCT00000062330	i	MAML2
9	exon	28052594	28052751	+	MSTRG.20137.3	MSTRG.20137	"1"
9	exon	28053436	28053640	+	MSTRG.20137.3	MSTRG.20137	"2"
9	exon	28064374	28064473	+	MSTRG.20137.3	MSTRG.20137	"3"
9	exon	28067650	28074059	+	MSTRG.20137.3	MSTRG.20137	"4"
9	transcript	28054498	28074059	+	MSTRG.20137.4	MSTRG.20137	xloc "XLOC_034540"	ENSSSCT00000062330	i	MAML2
9	exon	28054498	28059706	+	MSTRG.20137.4	MSTRG.20137	"1"
9	exon	28064374	28064473	+	MSTRG.20137.4	MSTRG.20137	"2"
9	exon	28065308	28074059	+	MSTRG.20137.4	MSTRG.20137	"3"
9	transcript	28062036	28074059	+	MSTRG.20137.8	MSTRG.20137	xloc "XLOC_034540"	ENSSSCT00000062330	i	MAML2
9	exon	28062036	28064473	+	MSTRG.20137.8	MSTRG.20137	"1"
9	exon	28065065	28074059	+	MSTRG.20137.8	MSTRG.20137	"2"
9	transcript	28074322	28111861	+	MSTRG.20137.9	MSTRG.20137	xloc "XLOC_034541"	ENSSSCT00000062330	i	MAML2
9	exon	28074322	28076611	+	MSTRG.20137.9	MSTRG.20137	"1"
9	exon	28107598	28111861	+	MSTRG.20137.9	MSTRG.20137	"2"
9	transcript	28226089	28230347	-	MSTRG.20140.1	MSTRG.20140	xloc "XLOC_035685"	ENSSSCT00000062330	i	MAML2
9	exon	28226089	28228874	-	MSTRG.20140.1	MSTRG.20140	"1"
9	exon	28229232	28230347	-	MSTRG.20140.1	MSTRG.20140	"2"
9	transcript	34510785	34557784	+	MSTRG.20188.1	MSTRG.20188	xloc "XLOC_034587"	ENSSSCT00000050384	i	PDGFD
9	exon	34510785	34511542	+	MSTRG.20188.1	MSTRG.20188	"1"
9	exon	34547142	34557784	+	MSTRG.20188.1	MSTRG.20188	"2"
9	transcript	34544986	34557784	+	MSTRG.20188.2	MSTRG.20188	xloc "XLOC_034587"	ENSSSCT00000050384	i	PDGFD
9	exon	34544986	34546879	+	MSTRG.20188.2	MSTRG.20188	"1"
9	exon	34547190	34557784	+	MSTRG.20188.2	MSTRG.20188	"2"
9	transcript	42025272	42027506	+	MSTRG.20259.1	MSTRG.20259	xloc "XLOC_034661"		u
9	exon	42025272	42027045	+	MSTRG.20259.1	MSTRG.20259	"1"
9	exon	42027071	42027506	+	MSTRG.20259.1	MSTRG.20259	"2"
9	transcript	44421964	44458940	+	MSTRG.20277.1	MSTRG.20277	xloc "XLOC_034674"	ENSSSCT00000098901	i	SIK3
9	exon	44421964	44428125	+	MSTRG.20277.1	MSTRG.20277	"1"
9	exon	44458900	44458940	+	MSTRG.20277.1	MSTRG.20277	"2"
9	transcript	46160073	46162527	+	MSTRG.20305.1	MSTRG.20305	xloc "XLOC_034695"	ENSSSCT00000058148	i	BCL9L
9	exon	46160073	46160101	+	MSTRG.20305.1	MSTRG.20305	"1"
9	exon	46160188	46162527	+	MSTRG.20305.1	MSTRG.20305	"2"
9	transcript	47584414	47585392	-	MSTRG.20335.1	MSTRG.20335	xloc "XLOC_035833"	ENSSSCT00000048704	i	ARHGEF12
9	exon	47584414	47584502	-	MSTRG.20335.1	MSTRG.20335	"1"
9	exon	47584948	47585392	-	MSTRG.20335.1	MSTRG.20335	"2"
9	transcript	49109515	49128036	+	MSTRG.20348.1	MSTRG.20348	xloc "XLOC_034727"		u
9	exon	49109515	49122790	+	MSTRG.20348.1	MSTRG.20348	"1"
9	exon	49122837	49128036	+	MSTRG.20348.1	MSTRG.20348	"2"
9	transcript	53862757	53867064	+	MSTRG.20400.1	MSTRG.20400	xloc "XLOC_034796"		u
9	exon	53862757	53865185	+	MSTRG.20400.1	MSTRG.20400	"1"
9	exon	53865230	53867064	+	MSTRG.20400.1	MSTRG.20400	"2"
9	transcript	53979375	54001667	-	MSTRG.20401.1	MSTRG.20401	xloc "XLOC_035912"		u
9	exon	53979375	53983607	-	MSTRG.20401.1	MSTRG.20401	"1"
9	exon	54000683	54001667	-	MSTRG.20401.1	MSTRG.20401	"2"
9	transcript	55619007	55620848	-	MSTRG.20407.1	MSTRG.20407	xloc "XLOC_035916"	ENSSSCT00000061199	i	FLI1
9	exon	55619007	55619608	-	MSTRG.20407.1	MSTRG.20407	"1"
9	exon	55620530	55620848	-	MSTRG.20407.1	MSTRG.20407	"2"
9	transcript	57965985	58271321	+	MSTRG.20423.1	MSTRG.20423	xloc "XLOC_034822"		u
9	exon	57965985	57966320	+	MSTRG.20423.1	MSTRG.20423	"1"
9	exon	58271240	58271321	+	MSTRG.20423.1	MSTRG.20423	"2"
9	transcript	63236664	63237829	+	MSTRG.20440.1	MSTRG.20440	xloc "XLOC_034846"		u
9	exon	63236664	63236787	+	MSTRG.20440.1	MSTRG.20440	"1"
9	exon	63237730	63237829	+	MSTRG.20440.1	MSTRG.20440	"2"
9	transcript	66419791	66425846	+	MSTRG.20480.1	MSTRG.20480	xloc "XLOC_034877"	ENSSSCT00000041084	i	NUCKS1
9	exon	66419791	66419840	+	MSTRG.20480.1	MSTRG.20480	"1"
9	exon	66422686	66425846	+	MSTRG.20480.1	MSTRG.20480	"2"
9	transcript	66860857	66877287	-	MSTRG.20488.1	MSTRG.20488	xloc "XLOC_035985"	ENSSSCT00000063954	i	ENSSSCG00000015645
9	exon	66860857	66866023	-	MSTRG.20488.1	MSTRG.20488	"1"
9	exon	66876415	66877287	-	MSTRG.20488.1	MSTRG.20488	"2"
9	transcript	70695188	70778873	-	MSTRG.20507.1	MSTRG.20507	xloc "XLOC_036001"	ENSSSCT00000016680	i	CDK14
9	exon	70695188	70696730	-	MSTRG.20507.1	MSTRG.20507	"1"
9	exon	70716323	70718763	-	MSTRG.20507.1	MSTRG.20507	"2"
9	exon	70778852	70778873	-	MSTRG.20507.1	MSTRG.20507	"3"
9	transcript	72248166	72256018	-	MSTRG.20522.1	MSTRG.20522	xloc "XLOC_036017"	ENSSSCT00000100620	i	ANKIB1
9	exon	72248166	72252830	-	MSTRG.20522.1	MSTRG.20522	"1"
9	exon	72255112	72256018	-	MSTRG.20522.1	MSTRG.20522	"2"
9	transcript	72487764	72488418	+	MSTRG.20530.1	MSTRG.20530	xloc "XLOC_034924"	ENSSSCT00000087764	i	FAM133B
9	exon	72487764	72487856	+	MSTRG.20530.1	MSTRG.20530	"1"
9	exon	72488255	72488418	+	MSTRG.20530.1	MSTRG.20530	"2"
9	transcript	74314630	74320459	-	MSTRG.20545.1	MSTRG.20545	xloc "XLOC_036037"	ENSSSCT00000062946	i	CASD1
9	exon	74314630	74315956	-	MSTRG.20545.1	MSTRG.20545	"1"
9	exon	74316075	74320459	-	MSTRG.20545.1	MSTRG.20545	"2"
9	transcript	80782280	80794028	-	MSTRG.20583.1	MSTRG.20583	xloc "XLOC_036073"	ENSSSCT00000032105	i	PHF14
9	exon	80782280	80785967	-	MSTRG.20583.1	MSTRG.20583	"1"
9	exon	80793397	80794028	-	MSTRG.20583.1	MSTRG.20583	"2"
9	transcript	81856305	81856879	-	MSTRG.20587.1	MSTRG.20587	xloc "XLOC_036083"	ENSSSCT00000046979	i	TMEM106B
9	exon	81856305	81856780	-	MSTRG.20587.1	MSTRG.20587	"1"
9	exon	81856826	81856879	-	MSTRG.20587.1	MSTRG.20587	"2"
9	transcript	84989484	85003629	+	MSTRG.20595.1	MSTRG.20595	xloc "XLOC_034976"	ENSSSCT00000016732	i	MEOX2
9	exon	84989484	84991156	+	MSTRG.20595.1	MSTRG.20595	"1"
9	exon	84991196	85003629	+	MSTRG.20595.1	MSTRG.20595	"2"
9	transcript	84990305	85003629	+	MSTRG.20595.2	MSTRG.20595	xloc "XLOC_034976"	ENSSSCT00000016732	i	MEOX2
9	exon	84990305	84991156	+	MSTRG.20595.2	MSTRG.20595	"1"
9	exon	84991203	85003629	+	MSTRG.20595.2	MSTRG.20595	"2"
9	transcript	92160005	92187361	+	MSTRG.20641.1	MSTRG.20641	xloc "XLOC_035014"	ENSSSCT00000043710	i	IGF2BP3
9	exon	92160005	92160635	+	MSTRG.20641.1	MSTRG.20641	"1"
9	exon	92185240	92187361	+	MSTRG.20641.1	MSTRG.20641	"2"
9	transcript	92175796	92187361	+	MSTRG.20641.2	MSTRG.20641	xloc "XLOC_035014"	ENSSSCT00000043710	i	IGF2BP3
9	exon	92175796	92179404	+	MSTRG.20641.2	MSTRG.20641	"1"
9	exon	92186708	92187361	+	MSTRG.20641.2	MSTRG.20641	"2"
9	transcript	97887758	97910466	-	MSTRG.20667.1	MSTRG.20667	xloc "XLOC_036154"	ENSSSCT00000016777	i	CACNA2D1
9	exon	97887758	97890402	-	MSTRG.20667.1	MSTRG.20667	"1"
9	exon	97903252	97910466	-	MSTRG.20667.1	MSTRG.20667	"2"
9	transcript	97904551	97910466	-	MSTRG.20667.2	MSTRG.20667	xloc "XLOC_036154"	ENSSSCT00000016777	i	CACNA2D1
9	exon	97904551	97905401	-	MSTRG.20667.2	MSTRG.20667	"1"
9	exon	97905509	97910466	-	MSTRG.20667.2	MSTRG.20667	"2"
9	transcript	98072116	98076253	+	MSTRG.20669.1	MSTRG.20669	xloc "XLOC_035046"	ENSSSCT00000059421	i	CACNA2D1
9	exon	98072116	98072902	+	MSTRG.20669.1	MSTRG.20669	"1"
9	exon	98073206	98076253	+	MSTRG.20669.1	MSTRG.20669	"2"
9	transcript	98074941	98077799	-	MSTRG.20670.1	MSTRG.20670	xloc "XLOC_036155"	ENSSSCT00000016777	i	CACNA2D1
9	exon	98074941	98076211	-	MSTRG.20670.1	MSTRG.20670	"1"
9	exon	98076814	98077799	-	MSTRG.20670.1	MSTRG.20670	"2"
9	transcript	104969115	104970270	-	MSTRG.20718.1	MSTRG.20718	xloc "XLOC_036192"	ENSSSCT00000038314	i	KMT2E
9	exon	104969115	104969945	-	MSTRG.20718.1	MSTRG.20718	"1"
9	exon	104970212	104970270	-	MSTRG.20718.1	MSTRG.20718	"2"
9	transcript	105210393	105216332	+	MSTRG.20722.1	MSTRG.20722	xloc "XLOC_035077"	ENSSSCT00000045963	i	SRPK2
9	exon	105210393	105213415	+	MSTRG.20722.1	MSTRG.20722	"1"
9	exon	105216140	105216332	+	MSTRG.20722.1	MSTRG.20722	"2"
9	transcript	105240406	105244981	+	MSTRG.20724.3	MSTRG.20724	xloc "XLOC_035078"	ENSSSCT00000045963	i	SRPK2
9	exon	105240406	105244040	+	MSTRG.20724.3	MSTRG.20724	"1"
9	exon	105244425	105244981	+	MSTRG.20724.3	MSTRG.20724	"2"
9	transcript	114480898	114501678	+	MSTRG.20818.1	MSTRG.20818	xloc "XLOC_035152"	ENSSSCT00000063563	i	DNM3
9	exon	114480898	114485244	+	MSTRG.20818.1	MSTRG.20818	"1"
9	exon	114500497	114501678	+	MSTRG.20818.1	MSTRG.20818	"2"
9	transcript	114495297	114500194	-	MSTRG.20819.1	MSTRG.20819	xloc "XLOC_036291"	ENSSSCT00000063563	i	DNM3
9	exon	114495297	114497872	-	MSTRG.20819.1	MSTRG.20819	"1"
9	exon	114498884	114500194	-	MSTRG.20819.1	MSTRG.20819	"2"
9	transcript	116276273	116279717	+	MSTRG.20843.1	MSTRG.20843	xloc "XLOC_035169"	ENSSSCT00000054568	i	RC3H1
9	exon	116276273	116277269	+	MSTRG.20843.1	MSTRG.20843	"1"
9	exon	116277341	116279717	+	MSTRG.20843.1	MSTRG.20843	"2"
9	transcript	116619555	116623452	-	MSTRG.20847.1	MSTRG.20847	xloc "XLOC_036312"	ENSSSCT00000060873	i	RABGAP1L
9	exon	116619555	116620631	-	MSTRG.20847.1	MSTRG.20847	"1"
9	exon	116620662	116623452	-	MSTRG.20847.1	MSTRG.20847	"2"
9	transcript	120027828	120030165	+	MSTRG.20868.1	MSTRG.20868	xloc "XLOC_035187"	ENSSSCT00000047395	i	RASAL2
9	exon	120027828	120028928	+	MSTRG.20868.1	MSTRG.20868	"1"
9	exon	120029126	120030165	+	MSTRG.20868.1	MSTRG.20868	"2"
9	transcript	122270996	122280556	+	MSTRG.20892.1	MSTRG.20892	xloc "XLOC_035209"	ENSSSCT00000100221	x	ENSSSCG00000058245
9	exon	122270996	122277313	+	MSTRG.20892.1	MSTRG.20892	"1"
9	exon	122277686	122280556	+	MSTRG.20892.1	MSTRG.20892	"2"
9	transcript	131307116	131307826	-	MSTRG.20972.1	MSTRG.20972	xloc "XLOC_036422"	ENSSSCT00000039891	i	INTS7
9	exon	131307116	131307270	-	MSTRG.20972.1	MSTRG.20972	"1"
9	exon	131307569	131307826	-	MSTRG.20972.1	MSTRG.20972	"2"
9	transcript	133517158	133519977	-	MSTRG.20993.1	MSTRG.20993	xloc "XLOC_036442"		u
9	exon	133517158	133518712	-	MSTRG.20993.1	MSTRG.20993	"1"
9	exon	133519482	133519977	-	MSTRG.20993.1	MSTRG.20993	"2"
10	transcript	13496684	13504075	+	MSTRG.2096.1	MSTRG.2096	xloc "XLOC_003720"	ENSSSCT00000040992	i	ENAH
10	exon	13496684	13502426	+	MSTRG.2096.1	MSTRG.2096	"1"
10	exon	13503167	13504075	+	MSTRG.2096.1	MSTRG.2096	"2"
10	transcript	13559419	13563684	-	MSTRG.2101.1	MSTRG.2101	xloc "XLOC_004255"	ENSSSCT00000040992	i	ENAH
10	exon	13559419	13561172	-	MSTRG.2101.1	MSTRG.2101	"1"
10	exon	13563673	13563684	-	MSTRG.2101.1	MSTRG.2101	"2"
10	transcript	14760079	14763359	-	MSTRG.2138.1	MSTRG.2138	xloc "XLOC_004276"	ENSSSCT00000064427	i	CDC42BPA
10	exon	14760079	14762032	-	MSTRG.2138.1	MSTRG.2138	"1"
10	exon	14762315	14763359	-	MSTRG.2138.1	MSTRG.2138	"2"
10	transcript	14931330	14935436	-	MSTRG.2139.1	MSTRG.2139	xloc "XLOC_004277"	ENSSSCT00000064427	i	CDC42BPA
10	exon	14931330	14934755	-	MSTRG.2139.1	MSTRG.2139	"1"
10	exon	14934787	14935436	-	MSTRG.2139.1	MSTRG.2139	"2"
10	transcript	16715457	16726567	+	MSTRG.2156.2	MSTRG.2156	xloc "XLOC_003756"	ENSSSCT00000045011	i	AKT3
10	exon	16715457	16720221	+	MSTRG.2156.2	MSTRG.2156	"1"
10	exon	16720430	16726567	+	MSTRG.2156.2	MSTRG.2156	"2"
10	transcript	16717453	16726567	+	MSTRG.2156.3	MSTRG.2156	xloc "XLOC_003756"	ENSSSCT00000045011	i	AKT3
10	exon	16717453	16720221	+	MSTRG.2156.3	MSTRG.2156	"1"
10	exon	16722247	16726567	+	MSTRG.2156.3	MSTRG.2156	"2"
10	transcript	16717471	16726567	+	MSTRG.2156.4	MSTRG.2156	xloc "XLOC_003756"	ENSSSCT00000045011	i	AKT3
10	exon	16717471	16720221	+	MSTRG.2156.4	MSTRG.2156	"1"
10	exon	16722235	16726567	+	MSTRG.2156.4	MSTRG.2156	"2"
10	transcript	18783298	18820208	+	MSTRG.2172.1	MSTRG.2172	xloc "XLOC_003767"	ENSSSCT00000032490	i	SMYD3
10	exon	18783298	18783932	+	MSTRG.2172.1	MSTRG.2172	"1"
10	exon	18819757	18820208	+	MSTRG.2172.1	MSTRG.2172	"2"
10	transcript	24121818	24122359	-	MSTRG.2222.1	MSTRG.2222	xloc "XLOC_004324"	ENSSSCT00000050992	i	IPO9
10	exon	24121818	24121975	-	MSTRG.2222.1	MSTRG.2222	"1"
10	exon	24122158	24122359	-	MSTRG.2222.1	MSTRG.2222	"2"
10	transcript	24128632	24129322	-	MSTRG.2223.1	MSTRG.2223	xloc "XLOC_004325"	ENSSSCT00000050992	i	IPO9
10	exon	24128632	24128768	-	MSTRG.2223.1	MSTRG.2223	"1"
10	exon	24128994	24129322	-	MSTRG.2223.1	MSTRG.2223	"2"
10	transcript	24754143	24757157	+	MSTRG.2234.2	MSTRG.2234	xloc "XLOC_003809"	ENSSSCT00000011960	i	KDM5B
10	exon	24754143	24754736	+	MSTRG.2234.2	MSTRG.2234	"1"
10	exon	24755140	24755569	+	MSTRG.2234.2	MSTRG.2234	"2"
10	exon	24757019	24757157	+	MSTRG.2234.2	MSTRG.2234	"3"
10	transcript	24754154	24756027	+	MSTRG.2234.3	MSTRG.2234	xloc "XLOC_003809"	ENSSSCT00000011960	i	KDM5B
10	exon	24754154	24754911	+	MSTRG.2234.3	MSTRG.2234	"1"
10	exon	24755671	24756027	+	MSTRG.2234.3	MSTRG.2234	"2"
10	transcript	25504462	25506262	-	MSTRG.2250.2	MSTRG.2250	xloc "XLOC_004341"	ENSSSCT00000060556	i	ENSSSCG00000027557
10	exon	25504462	25505000	-	MSTRG.2250.2	MSTRG.2250	"1"
10	exon	25505935	25506262	-	MSTRG.2250.2	MSTRG.2250	"2"
10	transcript	32954788	32959926	+	MSTRG.2323.1	MSTRG.2323	xloc "XLOC_003885"	ENSSSCT00000049812	i	UBE2R2
10	exon	32954788	32955859	+	MSTRG.2323.1	MSTRG.2323	"1"
10	exon	32956358	32959926	+	MSTRG.2323.1	MSTRG.2323	"2"
10	transcript	33361392	33362851	+	MSTRG.2333.1	MSTRG.2333	xloc "XLOC_003896"	ENSSSCT00000040755	i	B4GALT1
10	exon	33361392	33361449	+	MSTRG.2333.1	MSTRG.2333	"1"
10	exon	33361728	33362851	+	MSTRG.2333.1	MSTRG.2333	"2"
10	transcript	42131381	42135685	+	MSTRG.2387.1	MSTRG.2387	xloc "XLOC_003970"	ENSSSCT00000066616	i	ZEB1
10	exon	42131381	42132314	+	MSTRG.2387.1	MSTRG.2387	"1"
10	exon	42132409	42135685	+	MSTRG.2387.1	MSTRG.2387	"2"
10	transcript	42841789	42846843	+	MSTRG.2393.1	MSTRG.2393	xloc "XLOC_003973"	ENSSSCT00000012070	i	EPC1
10	exon	42841789	42845388	+	MSTRG.2393.1	MSTRG.2393	"1"
10	exon	42846252	42846843	+	MSTRG.2393.1	MSTRG.2393	"2"
10	transcript	43923562	43928776	-	MSTRG.2407.1	MSTRG.2407	xloc "XLOC_004469"	ENSSSCT00000062209	i	HACD1
10	exon	43923562	43926266	-	MSTRG.2407.1	MSTRG.2407	"1"
10	exon	43926361	43928776	-	MSTRG.2407.1	MSTRG.2407	"2"
10	transcript	46485678	46534990	+	MSTRG.2428.1	MSTRG.2428	xloc "XLOC_004002"	ENSSSCT00000065934	i	FAM171A1
10	exon	46485678	46488257	+	MSTRG.2428.1	MSTRG.2428	"1"
10	exon	46534913	46534990	+	MSTRG.2428.1	MSTRG.2428	"2"
10	transcript	48036775	48045328	-	MSTRG.2443.2	MSTRG.2443	xloc "XLOC_004490"	ENSSSCT00000012100	i	FRMD4A
10	exon	48036775	48036960	-	MSTRG.2443.2	MSTRG.2443	"1"
10	exon	48039240	48039597	-	MSTRG.2443.2	MSTRG.2443	"2"
10	exon	48043188	48045328	-	MSTRG.2443.2	MSTRG.2443	"3"
10	transcript	49327710	49333318	+	MSTRG.2467.1	MSTRG.2467	xloc "XLOC_004023"	ENSSSCT00000012104	i	GAD2
10	exon	49327710	49328411	+	MSTRG.2467.1	MSTRG.2467	"1"
10	exon	49329398	49333318	+	MSTRG.2467.1	MSTRG.2467	"2"
10	transcript	50535579	50540082	-	MSTRG.2474.1	MSTRG.2474	xloc "XLOC_004511"		u
10	exon	50535579	50537337	-	MSTRG.2474.1	MSTRG.2474	"1"
10	exon	50539548	50540082	-	MSTRG.2474.1	MSTRG.2474	"2"
10	transcript	53183248	53190423	-	MSTRG.2504.1	MSTRG.2504	xloc "XLOC_004534"	ENSSSCT00000052589	i	MLLT10
10	exon	53183248	53184443	-	MSTRG.2504.1	MSTRG.2504	"1"
10	exon	53189426	53190423	-	MSTRG.2504.1	MSTRG.2504	"2"
10	transcript	53236016	53237075	+	MSTRG.2506.1	MSTRG.2506	xloc "XLOC_004054"	ENSSSCT00000062642	i	MLLT10
10	exon	53236016	53236750	+	MSTRG.2506.1	MSTRG.2506	"1"
10	exon	53237005	53237075	+	MSTRG.2506.1	MSTRG.2506	"2"
10	transcript	53263562	53268181	+	MSTRG.2507.1	MSTRG.2507	xloc "XLOC_004055"	ENSSSCT00000062642	i	MLLT10
10	exon	53263562	53263606	+	MSTRG.2507.1	MSTRG.2507	"1"
10	exon	53265457	53268181	+	MSTRG.2507.1	MSTRG.2507	"2"
10	transcript	53263603	53268119	-	MSTRG.2508.1	MSTRG.2508	xloc "XLOC_004535"	ENSSSCT00000052589	i	MLLT10
10	exon	53263603	53263620	-	MSTRG.2508.1	MSTRG.2508	"1"
10	exon	53265471	53268119	-	MSTRG.2508.1	MSTRG.2508	"2"
10	transcript	53289494	53306532	+	MSTRG.2509.1	MSTRG.2509	xloc "XLOC_004056"	ENSSSCT00000040886	i	MLLT10
10	exon	53289494	53299192	+	MSTRG.2509.1	MSTRG.2509	"1"
10	exon	53299251	53306532	+	MSTRG.2509.1	MSTRG.2509	"2"
10	transcript	54640962	54650401	-	MSTRG.2520.1	MSTRG.2520	xloc "XLOC_004540"	ENSSSCT00000061704	i	PLXDC2
10	exon	54640962	54644124	-	MSTRG.2520.1	MSTRG.2520	"1"
10	exon	54644148	54650401	-	MSTRG.2520.1	MSTRG.2520	"2"
10	transcript	57943578	57952164	-	MSTRG.2549.1	MSTRG.2549	xloc "XLOC_004560"	ENSSSCT00000083721	i	CCNY
10	exon	57943578	57946218	-	MSTRG.2549.1	MSTRG.2549	"1"
10	exon	57949179	57952164	-	MSTRG.2549.1	MSTRG.2549	"2"
10	transcript	60261790	60282937	-	MSTRG.2565.1	MSTRG.2565	xloc "XLOC_004572"	ENSSSCT00000043013	i	USP6NL
10	exon	60261790	60262116	-	MSTRG.2565.1	MSTRG.2565	"1"
10	exon	60278788	60282937	-	MSTRG.2565.1	MSTRG.2565	"2"
10	transcript	60284423	60288781	-	MSTRG.2567.1	MSTRG.2567	xloc "XLOC_004574"	ENSSSCT00000043013	i	USP6NL
10	exon	60284423	60287515	-	MSTRG.2567.1	MSTRG.2567	"1"
10	exon	60288413	60288781	-	MSTRG.2567.1	MSTRG.2567	"2"
10	transcript	68885410	68930432	+	MSTRG.2614.1	MSTRG.2614	xloc "XLOC_004167"	ENSSSCT00000012225	i	DIP2C
10	exon	68885410	68891810	+	MSTRG.2614.1	MSTRG.2614	"1"
10	exon	68929255	68930432	+	MSTRG.2614.1	MSTRG.2614	"2"
11	transcript	3247019	3248294	-	MSTRG.2660.1	MSTRG.2660	xloc "XLOC_005114"	ENSSSCT00000061533	i	NUP58
11	exon	3247019	3247193	-	MSTRG.2660.1	MSTRG.2660	"1"
11	exon	3247745	3248294	-	MSTRG.2660.1	MSTRG.2660	"2"
11	transcript	5516499	5522363	-	MSTRG.2678.1	MSTRG.2678	xloc "XLOC_005133"	ENSSSCT00000045308	i	PAN3
11	exon	5516499	5518696	-	MSTRG.2678.1	MSTRG.2678	"1"
11	exon	5518733	5522363	-	MSTRG.2678.1	MSTRG.2678	"2"
11	transcript	9015550	9078060	-	MSTRG.2722.1	MSTRG.2722	xloc "XLOC_005166"	ENSSSCT00000063159	i	PDS5B
11	exon	9015550	9018137	-	MSTRG.2722.1	MSTRG.2722	"1"
11	exon	9077660	9078060	-	MSTRG.2722.1	MSTRG.2722	"2"
11	transcript	9045128	9058149	-	MSTRG.2724.1	MSTRG.2724	xloc "XLOC_005168"	ENSSSCT00000063159	i	PDS5B
11	exon	9045128	9047058	-	MSTRG.2724.1	MSTRG.2724	"1"
11	exon	9047106	9058149	-	MSTRG.2724.1	MSTRG.2724	"2"
11	transcript	9586321	9684555	-	MSTRG.2729.1	MSTRG.2729	xloc "XLOC_005173"	ENSSSCT00000073174	i	ENSSSCG00000046579
11	exon	9586321	9586345	-	MSTRG.2729.1	MSTRG.2729	"1"
11	exon	9681908	9684555	-	MSTRG.2729.1	MSTRG.2729	"2"
11	transcript	11189347	11190285	-	MSTRG.2743.1	MSTRG.2743	xloc "XLOC_005189"	ENSSSCT00000061845	i	NBEA
11	exon	11189347	11189906	-	MSTRG.2743.1	MSTRG.2743	"1"
11	exon	11190050	11190285	-	MSTRG.2743.1	MSTRG.2743	"2"
11	transcript	11235120	11239123	-	MSTRG.2744.1	MSTRG.2744	xloc "XLOC_005190"	ENSSSCT00000061845	i	NBEA
11	exon	11235120	11237034	-	MSTRG.2744.1	MSTRG.2744	"1"
11	exon	11238971	11239123	-	MSTRG.2744.1	MSTRG.2744	"2"
11	transcript	14533100	14542792	+	MSTRG.2784.1	MSTRG.2784	xloc "XLOC_004802"	ENSSSCT00000065189	i	LHFPL6
11	exon	14533100	14538795	+	MSTRG.2784.1	MSTRG.2784	"1"
11	exon	14538871	14542792	+	MSTRG.2784.1	MSTRG.2784	"2"
11	transcript	15402597	15405979	+	MSTRG.2796.1	MSTRG.2796	xloc "XLOC_004809"	ENSSSCT00000035744	i	FOXO1
11	exon	15402597	15404150	+	MSTRG.2796.1	MSTRG.2796	"1"
11	exon	15405032	15405979	+	MSTRG.2796.1	MSTRG.2796	"2"
11	transcript	15564764	15567423	+	MSTRG.2800.1	MSTRG.2800	xloc "XLOC_004811"	ENSSSCT00000086262	i	ENSSSCG00000009374
11	exon	15564764	15565604	+	MSTRG.2800.1	MSTRG.2800	"1"
11	exon	15566902	15567423	+	MSTRG.2800.1	MSTRG.2800	"2"
11	transcript	16420422	16424171	-	MSTRG.2812.1	MSTRG.2812	xloc "XLOC_005239"	ENSSSCT00000044667	i	INTS6
11	exon	16420422	16420882	-	MSTRG.2812.1	MSTRG.2812	"1"
11	exon	16421751	16424171	-	MSTRG.2812.1	MSTRG.2812	"2"
11	transcript	19229967	19242545	+	MSTRG.2848.1	MSTRG.2848	xloc "XLOC_004843"	ENSSSCT00000010300	i	RB1
11	exon	19229967	19236317	+	MSTRG.2848.1	MSTRG.2848	"1"
11	exon	19241749	19242545	+	MSTRG.2848.1	MSTRG.2848	"2"
11	transcript	39248239	39256138	-	MSTRG.2928.1	MSTRG.2928	xloc "XLOC_005329"	ENSSSCT00000075301	i	PCDH9
11	exon	39248239	39249550	-	MSTRG.2928.1	MSTRG.2928	"1"
11	exon	39251625	39256138	-	MSTRG.2928.1	MSTRG.2928	"2"
11	transcript	43855593	43870808	+	MSTRG.2933.1	MSTRG.2933	xloc "XLOC_004906"	ENSSSCT00000010367	i	DACH1
11	exon	43855593	43856870	+	MSTRG.2933.1	MSTRG.2933	"1"
11	exon	43864772	43870808	+	MSTRG.2933.1	MSTRG.2933	"2"
11	transcript	44099772	44112536	+	MSTRG.2938.1	MSTRG.2938	xloc "XLOC_004908"	ENSSSCT00000010367	i	DACH1
11	exon	44099772	44108055	+	MSTRG.2938.1	MSTRG.2938	"1"
11	exon	44108076	44112536	+	MSTRG.2938.1	MSTRG.2938	"2"
11	transcript	44100450	44134314	+	MSTRG.2938.2	MSTRG.2938	xloc "XLOC_004908"	ENSSSCT00000010367	i	DACH1
11	exon	44100450	44108053	+	MSTRG.2938.2	MSTRG.2938	"1"
11	exon	44108076	44112536	+	MSTRG.2938.2	MSTRG.2938	"2"
11	exon	44134244	44134314	+	MSTRG.2938.2	MSTRG.2938	"3"
11	transcript	44102581	44134314	+	MSTRG.2938.3	MSTRG.2938	xloc "XLOC_004908"	ENSSSCT00000010367	i	DACH1
11	exon	44102581	44112536	+	MSTRG.2938.3	MSTRG.2938	"1"
11	exon	44134244	44134314	+	MSTRG.2938.3	MSTRG.2938	"2"
11	transcript	44105940	44112536	+	MSTRG.2938.4	MSTRG.2938	xloc "XLOC_004908"	ENSSSCT00000010367	i	DACH1
11	exon	44105940	44108051	+	MSTRG.2938.4	MSTRG.2938	"1"
11	exon	44108076	44112536	+	MSTRG.2938.4	MSTRG.2938	"2"
11	transcript	46353698	46356986	+	MSTRG.2952.1	MSTRG.2952	xloc "XLOC_004920"	ENSSSCT00000043538	i	KLF12
11	exon	46353698	46355261	+	MSTRG.2952.1	MSTRG.2952	"1"
11	exon	46355312	46356986	+	MSTRG.2952.1	MSTRG.2952	"2"
11	transcript	47754817	47757133	+	MSTRG.2959.1	MSTRG.2959	xloc "XLOC_004929"	ENSSSCT00000010375	i	TBC1D4
11	exon	47754817	47755381	+	MSTRG.2959.1	MSTRG.2959	"1"
11	exon	47756699	47757133	+	MSTRG.2959.1	MSTRG.2959	"2"
11	transcript	49835610	49844243	-	MSTRG.2972.1	MSTRG.2972	xloc "XLOC_005360"	ENSSSCT00000048321	i	SLAIN1
11	exon	49835610	49836325	-	MSTRG.2972.1	MSTRG.2972	"1"
11	exon	49841599	49844243	-	MSTRG.2972.1	MSTRG.2972	"2"
11	transcript	63260188	63266976	-	MSTRG.3001.1	MSTRG.3001	xloc "XLOC_005420"	ENSSSCT00000058853	i	GPC6
11	exon	63260188	63261779	-	MSTRG.3001.1	MSTRG.3001	"1"
11	exon	63266474	63266976	-	MSTRG.3001.1	MSTRG.3001	"2"
11	transcript	66598348	66602564	-	MSTRG.3028.2	MSTRG.3028	xloc "XLOC_005438"	ENSSSCT00000080113	i	MBNL2
11	exon	66598348	66601194	-	MSTRG.3028.2	MSTRG.3028	"1"
11	exon	66601462	66602564	-	MSTRG.3028.2	MSTRG.3028	"2"
11	transcript	67277193	67279933	-	MSTRG.3033.1	MSTRG.3033	xloc "XLOC_005445"	ENSSSCT00000077124	i	FARP1
11	exon	67277193	67279104	-	MSTRG.3033.1	MSTRG.3033	"1"
11	exon	67279392	67279933	-	MSTRG.3033.1	MSTRG.3033	"2"
11	transcript	68737682	68738815	-	MSTRG.3047.1	MSTRG.3047	xloc "XLOC_005455"	ENSSSCT00000048518	i	CLYBL
11	exon	68737682	68737827	-	MSTRG.3047.1	MSTRG.3047	"1"
11	exon	68738660	68738815	-	MSTRG.3047.1	MSTRG.3047	"2"
11	transcript	75047865	75068198	+	MSTRG.3081.1	MSTRG.3081	xloc "XLOC_005046"	ENSSSCT00000040694	i	NALF1
11	exon	75047865	75050897	+	MSTRG.3081.1	MSTRG.3081	"1"
11	exon	75066343	75068198	+	MSTRG.3081.1	MSTRG.3081	"2"
11	transcript	75195680	75205284	-	MSTRG.3085.1	MSTRG.3085	xloc "XLOC_005489"	ENSSSCT00000040694	i	NALF1
11	exon	75195680	75195714	-	MSTRG.3085.1	MSTRG.3085	"1"
11	exon	75198727	75205284	-	MSTRG.3085.1	MSTRG.3085	"2"
11	transcript	75241167	75255632	+	MSTRG.3088.1	MSTRG.3088	xloc "XLOC_005047"	ENSSSCT00000040694	i	NALF1
11	exon	75241167	75247606	+	MSTRG.3088.1	MSTRG.3088	"1"
11	exon	75247631	75255632	+	MSTRG.3088.1	MSTRG.3088	"2"
11	transcript	75271080	75280893	-	MSTRG.3090.1	MSTRG.3090	xloc "XLOC_005491"	ENSSSCT00000040694	i	NALF1
11	exon	75271080	75275505	-	MSTRG.3090.1	MSTRG.3090	"1"
11	exon	75275534	75280893	-	MSTRG.3090.1	MSTRG.3090	"2"
11	transcript	75302472	75307806	+	MSTRG.3092.1	MSTRG.3092	xloc "XLOC_005048"	ENSSSCT00000040694	i	NALF1
11	exon	75302472	75304311	+	MSTRG.3092.1	MSTRG.3092	"1"
11	exon	75304348	75307806	+	MSTRG.3092.1	MSTRG.3092	"2"
12	exon	23799425	23799562	+	ENSSSCT00000072974	MSTRG.3601	"1"
12	exon	23818663	23818747	+	ENSSSCT00000072974	MSTRG.3601	"2"
12	exon	23841035	23841112	+	ENSSSCT00000072974	MSTRG.3601	"3"
12	exon	23848165	23848286	+	ENSSSCT00000072974	MSTRG.3601	"4"
12	exon	23851838	23851945	+	ENSSSCT00000072974	MSTRG.3601	"5"
12	transcript	4845343	4855942	-	MSTRG.3244.1	MSTRG.3244	xloc "XLOC_006461"	ENSSSCT00000105632	i	ENSSSCG00000037376
12	exon	4845343	4847175	-	MSTRG.3244.1	MSTRG.3244	"1"
12	exon	4847872	4849349	-	MSTRG.3244.1	MSTRG.3244	"2"
12	exon	4852466	4855942	-	MSTRG.3244.1	MSTRG.3244	"3"
12	transcript	4849411	4855942	-	MSTRG.3244.2	MSTRG.3244	xloc "XLOC_006461"	ENSSSCT00000105632	i	ENSSSCG00000037376
12	exon	4849411	4849612	-	MSTRG.3244.2	MSTRG.3244	"1"
12	exon	4852729	4855942	-	MSTRG.3244.2	MSTRG.3244	"2"
12	transcript	4851891	4855942	-	MSTRG.3244.3	MSTRG.3244	xloc "XLOC_006461"	ENSSSCT00000105632	i	ENSSSCG00000037376
12	exon	4851891	4852006	-	MSTRG.3244.3	MSTRG.3244	"1"
12	exon	4854024	4855942	-	MSTRG.3244.3	MSTRG.3244	"2"
12	transcript	7685441	7698391	+	MSTRG.3310.2	MSTRG.3310	xloc "XLOC_005725"		u
12	exon	7685441	7686653	+	MSTRG.3310.2	MSTRG.3310	"1"
12	exon	7688075	7698391	+	MSTRG.3310.2	MSTRG.3310	"2"
12	transcript	12542050	12545003	-	MSTRG.3351.1	MSTRG.3351	xloc "XLOC_006537"	ENSSSCT00000052192	i	CEP112
12	exon	12542050	12542076	-	MSTRG.3351.1	MSTRG.3351	"1"
12	exon	12543213	12545003	-	MSTRG.3351.1	MSTRG.3351	"2"
12	transcript	14164192	14175994	-	MSTRG.3363.1	MSTRG.3363	xloc "XLOC_006543"	ENSSSCT00000093140	i	BPTF
12	exon	14164192	14166777	-	MSTRG.3363.1	MSTRG.3363	"1"
12	exon	14175626	14175994	-	MSTRG.3363.1	MSTRG.3363	"2"
12	transcript	14235495	14238299	-	MSTRG.3364.1	MSTRG.3364	xloc "XLOC_006544"	ENSSSCT00000093140	i	BPTF
12	exon	14235495	14236018	-	MSTRG.3364.1	MSTRG.3364	"1"
12	exon	14237816	14238299	-	MSTRG.3364.1	MSTRG.3364	"2"
12	transcript	14414682	14426994	-	MSTRG.3372.1	MSTRG.3372	xloc "XLOC_006549"	ENSSSCT00000038813	i	SMURF2
12	exon	14414682	14419401	-	MSTRG.3372.1	MSTRG.3372	"1"
12	exon	14426569	14426994	-	MSTRG.3372.1	MSTRG.3372	"2"
12	transcript	16159942	16160858	+	MSTRG.3402.1	MSTRG.3402	xloc "XLOC_005785"	ENSSSCT00000018837	i	TLK2
12	exon	16159942	16160467	+	MSTRG.3402.1	MSTRG.3402	"1"
12	exon	16160768	16160858	+	MSTRG.3402.1	MSTRG.3402	"2"
12	transcript	16968265	17009350	-	MSTRG.3411.1	MSTRG.3411	xloc "XLOC_006581"	ENSSSCT00000045465	i	KANSL1
12	exon	16968265	16969670	-	MSTRG.3411.1	MSTRG.3411	"1"
12	exon	17000424	17000457	-	MSTRG.3411.1	MSTRG.3411	"2"
12	exon	17007482	17009350	-	MSTRG.3411.1	MSTRG.3411	"3"
12	transcript	17064855	17071942	-	MSTRG.3415.1	MSTRG.3415	xloc "XLOC_006585"	ENSSSCT00000045465	i	KANSL1
12	exon	17064855	17065321	-	MSTRG.3415.1	MSTRG.3415	"1"
12	exon	17068126	17071942	-	MSTRG.3415.1	MSTRG.3415	"2"
12	transcript	23320349	23326020	-	MSTRG.3590.1	MSTRG.3590	xloc "XLOC_006697"	ENSSSCT00000058547	i	PIP4K2B
12	exon	23320349	23320984	-	MSTRG.3590.1	MSTRG.3590	"1"
12	exon	23324507	23326020	-	MSTRG.3590.1	MSTRG.3590	"2"
12	transcript	25204579	25210772	-	MSTRG.3628.1	MSTRG.3628	xloc "XLOC_006729"	ENSSSCT00000022825	i	IGF2BP1
12	exon	25204579	25208617	-	MSTRG.3628.1	MSTRG.3628	"1"
12	exon	25208957	25210772	-	MSTRG.3628.1	MSTRG.3628	"2"
12	transcript	26990101	26995354	+	MSTRG.3666.1	MSTRG.3666	xloc "XLOC_006004"	ENSSSCT00000065008	i	ANKRD40
12	exon	26990101	26992737	+	MSTRG.3666.1	MSTRG.3666	"1"
12	exon	26993567	26995354	+	MSTRG.3666.1	MSTRG.3666	"2"
12	transcript	33593879	33627794	-	MSTRG.3695.1	MSTRG.3695	xloc "XLOC_006780"	ENSSSCT00000059213	i	MSI2
12	exon	33593879	33594576	-	MSTRG.3695.1	MSTRG.3695	"1"
12	exon	33626244	33627794	-	MSTRG.3695.1	MSTRG.3695	"2"
12	transcript	33696025	33698965	-	MSTRG.3696.1	MSTRG.3696	xloc "XLOC_006781"	ENSSSCT00000059213	i	MSI2
12	exon	33696025	33696158	-	MSTRG.3696.1	MSTRG.3696	"1"
12	exon	33696416	33698965	-	MSTRG.3696.1	MSTRG.3696	"2"
12	transcript	34592497	34594446	+	MSTRG.3715.1	MSTRG.3715	xloc "XLOC_006042"	ENSSSCT00000083584	i	TSPOAP1
12	exon	34592497	34593563	+	MSTRG.3715.1	MSTRG.3715	"1"
12	exon	34594422	34594446	+	MSTRG.3715.1	MSTRG.3715	"2"
12	transcript	35601155	35604087	-	MSTRG.3750.1	MSTRG.3750	xloc "XLOC_006824"	ENSSSCT00000049123	i	YPEL2
12	exon	35601155	35602098	-	MSTRG.3750.1	MSTRG.3750	"1"
12	exon	35602434	35604087	-	MSTRG.3750.1	MSTRG.3750	"2"
12	transcript	36341532	36344121	-	MSTRG.3765.1	MSTRG.3765	xloc "XLOC_006831"	ENSSSCT00000019236	i	MED13
12	exon	36341532	36341933	-	MSTRG.3765.1	MSTRG.3765	"1"
12	exon	36344091	36344121	-	MSTRG.3765.1	MSTRG.3765	"2"
12	transcript	37615737	37617198	-	MSTRG.3777.1	MSTRG.3777	xloc "XLOC_006842"	ENSSSCT00000097355	i	APPBP2
12	exon	37615737	37616684	-	MSTRG.3777.1	MSTRG.3777	"1"
12	exon	37616975	37617198	-	MSTRG.3777.1	MSTRG.3777	"2"
12	transcript	37638414	37640512	-	MSTRG.3779.1	MSTRG.3779	xloc "XLOC_006844"	ENSSSCT00000097355	i	APPBP2
12	exon	37638414	37638438	-	MSTRG.3779.1	MSTRG.3779	"1"
12	exon	37638986	37640512	-	MSTRG.3779.1	MSTRG.3779	"2"
12	transcript	45628152	45632829	-	MSTRG.3931.2	MSTRG.3931	xloc "XLOC_006943"	ENSSSCT00000019362	i	TAOK1
12	exon	45628152	45629166	-	MSTRG.3931.2	MSTRG.3931	"1"
12	exon	45631497	45632829	-	MSTRG.3931.2	MSTRG.3931	"2"
12	transcript	45884523	45885000	+	MSTRG.3944.1	MSTRG.3944	xloc "XLOC_006157"	ENSSSCT00000099709	i	SSH2
12	exon	45884523	45884738	+	MSTRG.3944.1	MSTRG.3944	"1"
12	exon	45884773	45885000	+	MSTRG.3944.1	MSTRG.3944	"2"
12	transcript	45969143	45971079	+	MSTRG.3949.1	MSTRG.3949	xloc "XLOC_006161"	ENSSSCT00000095796	i	SSH2
12	exon	45969143	45970562	+	MSTRG.3949.1	MSTRG.3949	"1"
12	exon	45970820	45971079	+	MSTRG.3949.1	MSTRG.3949	"2"
12	transcript	49312455	49339773	-	MSTRG.4018.1	MSTRG.4018	xloc "XLOC_007004"		u
12	exon	49312455	49312501	-	MSTRG.4018.1	MSTRG.4018	"1"
12	exon	49334827	49339773	-	MSTRG.4018.1	MSTRG.4018	"2"
12	transcript	50226986	50232151	+	MSTRG.4034.1	MSTRG.4034	xloc "XLOC_006207"	ENSSSCT00000019454	i	ANKFY1
12	exon	50226986	50227644	+	MSTRG.4034.1	MSTRG.4034	"1"
12	exon	50231869	50232151	+	MSTRG.4034.1	MSTRG.4034	"2"
12	transcript	50334748	50337898	+	MSTRG.4037.2	MSTRG.4037	xloc "XLOC_006209"	ENSSSCT00000019455	i	UBE2G1
12	exon	50334748	50336259	+	MSTRG.4037.2	MSTRG.4037	"1"
12	exon	50336987	50337898	+	MSTRG.4037.2	MSTRG.4037	"2"
12	transcript	52434254	52435420	-	MSTRG.4093.1	MSTRG.4093	xloc "XLOC_007063"		u
12	exon	52434254	52435016	-	MSTRG.4093.1	MSTRG.4093	"1"
12	exon	52435318	52435420	-	MSTRG.4093.1	MSTRG.4093	"2"
12	transcript	56947856	56950691	-	MSTRG.4187.1	MSTRG.4187	xloc "XLOC_007138"	ENSSSCT00000046825	i	MYOCD
12	exon	56947856	56949945	-	MSTRG.4187.1	MSTRG.4187	"1"
12	exon	56950376	56950691	-	MSTRG.4187.1	MSTRG.4187	"2"
12	transcript	59005884	59009948	+	MSTRG.4204.1	MSTRG.4204	xloc "XLOC_006334"		u
12	exon	59005884	59006060	+	MSTRG.4204.1	MSTRG.4204	"1"
12	exon	59006557	59009948	+	MSTRG.4204.1	MSTRG.4204	"2"
13	transcript	2461153	2461793	-	MSTRG.4294.1	MSTRG.4294	xloc "XLOC_008765"	ENSSSCT00000022738	i	CAPN7
13	exon	2461153	2461588	-	MSTRG.4294.1	MSTRG.4294	"1"
13	exon	2461726	2461793	-	MSTRG.4294.1	MSTRG.4294	"2"
13	transcript	4044810	4060593	-	MSTRG.4312.1	MSTRG.4312	xloc "XLOC_008775"	ENSSSCT00000051393	i	PLCL2
13	exon	4044810	4055691	-	MSTRG.4312.1	MSTRG.4312	"1"
13	exon	4058563	4060593	-	MSTRG.4312.1	MSTRG.4312	"2"
13	transcript	15776342	15789169	+	MSTRG.4363.1	MSTRG.4363	xloc "XLOC_007339"	ENSSSCT00000089875	i	RBMS3
13	exon	15776342	15778835	+	MSTRG.4363.1	MSTRG.4363	"1"
13	exon	15778865	15789169	+	MSTRG.4363.1	MSTRG.4363	"2"
13	transcript	15879921	15883776	-	MSTRG.4364.1	MSTRG.4364	xloc "XLOC_008828"	ENSSSCT00000089875	i	RBMS3
13	exon	15879921	15880915	-	MSTRG.4364.1	MSTRG.4364	"1"
13	exon	15883355	15883776	-	MSTRG.4364.1	MSTRG.4364	"2"
13	transcript	18760240	18761915	-	MSTRG.4387.1	MSTRG.4387	xloc "XLOC_008842"		u
13	exon	18760240	18760483	-	MSTRG.4387.1	MSTRG.4387	"1"
13	exon	18761716	18761915	-	MSTRG.4387.1	MSTRG.4387	"2"
13	transcript	30476059	30485481	+	MSTRG.4522.1	MSTRG.4522	xloc "XLOC_007492"	ENSSSCT00000067063	i	SMARCC1
13	exon	30476059	30482971	+	MSTRG.4522.1	MSTRG.4522	"1"
13	exon	30485154	30485481	+	MSTRG.4522.1	MSTRG.4522	"2"
13	transcript	30509944	30511437	+	MSTRG.4524.1	MSTRG.4524	xloc "XLOC_007494"	ENSSSCT00000067063	i	SMARCC1
13	exon	30509944	30510720	+	MSTRG.4524.1	MSTRG.4524	"1"
13	exon	30510795	30511437	+	MSTRG.4524.1	MSTRG.4524	"2"
13	transcript	31937245	31944334	+	MSTRG.4587.2	MSTRG.4587	xloc "XLOC_007530"	ENSSSCT00000062870	i	RHOA
13	exon	31937245	31941410	+	MSTRG.4587.2	MSTRG.4587	"1"
13	exon	31941452	31944334	+	MSTRG.4587.2	MSTRG.4587	"2"
13	transcript	32304014	32318367	+	MSTRG.4602.1	MSTRG.4602	xloc "XLOC_007537"	ENSSSCT00000012468	i	IP6K1
13	exon	32304014	32308000	+	MSTRG.4602.1	MSTRG.4602	"1"
13	exon	32316827	32318367	+	MSTRG.4602.1	MSTRG.4602	"2"
13	transcript	32786130	32789398	-	MSTRG.4623.1	MSTRG.4623	xloc "XLOC_008971"	ENSSSCT00000092649	i	IFRD2
13	exon	32786130	32787492	-	MSTRG.4623.1	MSTRG.4623	"1"
13	exon	32788364	32789398	-	MSTRG.4623.1	MSTRG.4623	"2"
13	transcript	37353537	37358058	+	MSTRG.4696.1	MSTRG.4696	xloc "XLOC_007593"	ENSSSCT00000038472	i	WNT5A
13	exon	37353537	37354232	+	MSTRG.4696.1	MSTRG.4696	"1"
13	exon	37355174	37355440	+	MSTRG.4696.1	MSTRG.4696	"2"
13	exon	37355575	37355673	+	MSTRG.4696.1	MSTRG.4696	"3"
13	exon	37356008	37358058	+	MSTRG.4696.1	MSTRG.4696	"4"
13	transcript	37353611	37358058	+	MSTRG.4696.2	MSTRG.4696	xloc "XLOC_007593"	ENSSSCT00000038472	i	WNT5A
13	exon	37353611	37355253	+	MSTRG.4696.2	MSTRG.4696	"1"
13	exon	37355575	37355673	+	MSTRG.4696.2	MSTRG.4696	"2"
13	exon	37356008	37358058	+	MSTRG.4696.2	MSTRG.4696	"3"
13	transcript	39420928	39423643	+	MSTRG.4712.1	MSTRG.4712	xloc "XLOC_007601"	ENSSSCT00000091072	i	ARF4
13	exon	39420928	39421682	+	MSTRG.4712.1	MSTRG.4712	"1"
13	exon	39423338	39423643	+	MSTRG.4712.1	MSTRG.4712	"2"
13	transcript	39424423	39426263	+	MSTRG.4713.1	MSTRG.4713	xloc "XLOC_007602"	ENSSSCT00000091072	i	ARF4
13	exon	39424423	39425093	+	MSTRG.4713.1	MSTRG.4713	"1"
13	exon	39425434	39426263	+	MSTRG.4713.1	MSTRG.4713	"2"
13	transcript	43376593	43395838	-	MSTRG.4749.1	MSTRG.4749	xloc "XLOC_009052"		u
13	exon	43376593	43384222	-	MSTRG.4749.1	MSTRG.4749	"1"
13	exon	43384247	43395838	-	MSTRG.4749.1	MSTRG.4749	"2"
13	transcript	43396161	43399347	-	MSTRG.4750.1	MSTRG.4750	xloc "XLOC_009053"		u
13	exon	43396161	43398821	-	MSTRG.4750.1	MSTRG.4750	"1"
13	exon	43399123	43399347	-	MSTRG.4750.1	MSTRG.4750	"2"
13	transcript	47396082	47399694	-	MSTRG.4782.1	MSTRG.4782	xloc "XLOC_009071"	ENSSSCT00000045910	i	MAGI1
13	exon	47396082	47398562	-	MSTRG.4782.1	MSTRG.4782	"1"
13	exon	47399006	47399694	-	MSTRG.4782.1	MSTRG.4782	"2"
13	transcript	52550144	52554470	+	MSTRG.4805.1	MSTRG.4805	xloc "XLOC_007667"	ENSSSCT00000022793	i	FOXP1
13	exon	52550144	52551733	+	MSTRG.4805.1	MSTRG.4805	"1"
13	exon	52551758	52554470	+	MSTRG.4805.1	MSTRG.4805	"2"
13	transcript	65485199	65486011	+	MSTRG.4854.1	MSTRG.4854	xloc "XLOC_007718"	ENSSSCT00000072818	i	SRGAP3
13	exon	65485199	65485484	+	MSTRG.4854.1	MSTRG.4854	"1"
13	exon	65485542	65486011	+	MSTRG.4854.1	MSTRG.4854	"2"
13	transcript	67754778	67763944	+	MSTRG.4894.1	MSTRG.4894	xloc "XLOC_007745"	ENSSSCT00000064934	i	VGLL4
13	exon	67754778	67763487	+	MSTRG.4894.1	MSTRG.4894	"1"
13	exon	67763524	67763944	+	MSTRG.4894.1	MSTRG.4894	"2"
13	transcript	69097658	69119988	-	MSTRG.4916.1	MSTRG.4916	xloc "XLOC_009188"	ENSSSCT00000048493	i	TMCC1
13	exon	69097658	69097930	-	MSTRG.4916.1	MSTRG.4916	"1"
13	exon	69112780	69119988	-	MSTRG.4916.1	MSTRG.4916	"2"
13	transcript	71826433	71832062	+	MSTRG.4952.1	MSTRG.4952	xloc "XLOC_007787"	ENSSSCT00000043009	i	RAB7A
13	exon	71826433	71826974	+	MSTRG.4952.1	MSTRG.4952	"1"
13	exon	71830049	71832062	+	MSTRG.4952.1	MSTRG.4952	"2"
13	transcript	71909239	71917726	-	MSTRG.4957.1	MSTRG.4957	xloc "XLOC_009216"		u
13	exon	71909239	71913551	-	MSTRG.4957.1	MSTRG.4957	"1"
13	exon	71916698	71916906	-	MSTRG.4957.1	MSTRG.4957	"2"
13	exon	71917437	71917726	-	MSTRG.4957.1	MSTRG.4957	"3"
13	transcript	72638702	72639766	+	MSTRG.4967.1	MSTRG.4967	xloc "XLOC_007794"	ENSSSCT00000084126	i	MCM2
13	exon	72638702	72639158	+	MSTRG.4967.1	MSTRG.4967	"1"
13	exon	72639359	72639766	+	MSTRG.4967.1	MSTRG.4967	"2"
13	transcript	77120801	77126369	-	MSTRG.5003.1	MSTRG.5003	xloc "XLOC_009244"	ENSSSCT00000045079	i	PPP2R3A
13	exon	77120801	77120919	-	MSTRG.5003.1	MSTRG.5003	"1"
13	exon	77125807	77126369	-	MSTRG.5003.1	MSTRG.5003	"2"
13	transcript	77153509	77161100	+	MSTRG.5005.1	MSTRG.5005	xloc "XLOC_007820"	ENSSSCT00000012752	i	MSL2
13	exon	77153509	77155152	+	MSTRG.5005.1	MSTRG.5005	"1"
13	exon	77155628	77161100	+	MSTRG.5005.1	MSTRG.5005	"2"
13	transcript	77170799	77173797	+	MSTRG.5007.1	MSTRG.5007	xloc "XLOC_007822"	ENSSSCT00000012752	i	MSL2
13	exon	77170799	77171630	+	MSTRG.5007.1	MSTRG.5007	"1"
13	exon	77173684	77173797	+	MSTRG.5007.1	MSTRG.5007	"2"
13	transcript	77370081	77375402	+	MSTRG.5010.1	MSTRG.5010	xloc "XLOC_007824"	ENSSSCT00000012756	i	STAG1
13	exon	77370081	77370930	+	MSTRG.5010.1	MSTRG.5010	"1"
13	exon	77372495	77375402	+	MSTRG.5010.1	MSTRG.5010	"2"
13	transcript	77584121	77589193	+	MSTRG.5012.1	MSTRG.5012	xloc "XLOC_007826"	ENSSSCT00000012756	i	STAG1
13	exon	77584121	77586385	+	MSTRG.5012.1	MSTRG.5012	"1"
13	exon	77586409	77589193	+	MSTRG.5012.1	MSTRG.5012	"2"
13	transcript	77667178	77750184	+	MSTRG.5015.1	MSTRG.5015	xloc "XLOC_007829"	ENSSSCT00000012756	i	STAG1
13	exon	77667178	77680775	+	MSTRG.5015.1	MSTRG.5015	"1"
13	exon	77737599	77750184	+	MSTRG.5015.1	MSTRG.5015	"2"
13	transcript	77737567	77750184	+	MSTRG.5015.3	MSTRG.5015	xloc "XLOC_007829"	ENSSSCT00000012756	i	STAG1
13	exon	77737567	77747250	+	MSTRG.5015.3	MSTRG.5015	"1"
13	exon	77747405	77750184	+	MSTRG.5015.3	MSTRG.5015	"2"
13	transcript	87675823	87682002	-	MSTRG.5084.1	MSTRG.5084	xloc "XLOC_009311"		u
13	exon	87675823	87679816	-	MSTRG.5084.1	MSTRG.5084	"1"
13	exon	87681175	87682002	-	MSTRG.5084.1	MSTRG.5084	"2"
13	transcript	89865991	89873674	+	MSTRG.5099.2	MSTRG.5099	xloc "XLOC_007914"	ENSSSCT00000012814	i	WWTR1
13	exon	89865991	89868389	+	MSTRG.5099.2	MSTRG.5099	"1"
13	exon	89868884	89873674	+	MSTRG.5099.2	MSTRG.5099	"2"
13	transcript	92635696	92640375	-	MSTRG.5121.1	MSTRG.5121	xloc "XLOC_009347"	ENSSSCT00000048254	i	MBNL1
13	exon	92635696	92635857	-	MSTRG.5121.1	MSTRG.5121	"1"
13	exon	92639198	92640375	-	MSTRG.5121.1	MSTRG.5121	"2"
13	transcript	100232654	100241090	+	MSTRG.5166.1	MSTRG.5166	xloc "XLOC_007973"	ENSSSCT00000046911	i	KPNA4
13	exon	100232654	100232742	+	MSTRG.5166.1	MSTRG.5166	"1"
13	exon	100233178	100241090	+	MSTRG.5166.1	MSTRG.5166	"2"
13	transcript	108266930	108272940	+	MSTRG.5191.1	MSTRG.5191	xloc "XLOC_008015"	ENSSSCT00000091567	i	MECOM
13	exon	108266930	108266992	+	MSTRG.5191.1	MSTRG.5191	"1"
13	exon	108267017	108272940	+	MSTRG.5191.1	MSTRG.5191	"2"
13	transcript	108285831	108306822	+	MSTRG.5192.1	MSTRG.5192	xloc "XLOC_008016"	ENSSSCT00000091567	i	MECOM
13	exon	108285831	108289793	+	MSTRG.5192.1	MSTRG.5192	"1"
13	exon	108298431	108306822	+	MSTRG.5192.1	MSTRG.5192	"2"
13	transcript	117190295	117202882	+	MSTRG.5247.1	MSTRG.5247	xloc "XLOC_008081"	ENSSSCT00000039550	i	PIK3CA
13	exon	117190295	117193731	+	MSTRG.5247.1	MSTRG.5247	"1"
13	exon	117202338	117202882	+	MSTRG.5247.1	MSTRG.5247	"2"
13	transcript	120838787	120845753	-	MSTRG.5277.1	MSTRG.5277	xloc "XLOC_009492"	ENSSSCT00000050824	i	ENSSSCG00000011772
13	exon	120838787	120839916	-	MSTRG.5277.1	MSTRG.5277	"1"
13	exon	120845688	120845753	-	MSTRG.5277.1	MSTRG.5277	"2"
13	transcript	120838806	120847433	-	MSTRG.5277.2	MSTRG.5277	xloc "XLOC_009492"	ENSSSCT00000050824	i	ENSSSCG00000011772
13	exon	120838806	120839913	-	MSTRG.5277.2	MSTRG.5277	"1"
13	exon	120847368	120847433	-	MSTRG.5277.2	MSTRG.5277	"2"
13	transcript	120858916	120861336	-	MSTRG.5278.1	MSTRG.5278	xloc "XLOC_009493"	ENSSSCT00000050824	i	ENSSSCG00000011772
13	exon	120858916	120859899	-	MSTRG.5278.1	MSTRG.5278	"1"
13	exon	120860068	120861336	-	MSTRG.5278.1	MSTRG.5278	"2"
13	transcript	121572485	121575834	-	MSTRG.5292.1	MSTRG.5292	xloc "XLOC_009502"	ENSSSCT00000051700	i	KLHL24
13	exon	121572485	121574037	-	MSTRG.5292.1	MSTRG.5292	"1"
13	exon	121575146	121575834	-	MSTRG.5292.1	MSTRG.5292	"2"
13	transcript	125792271	125796206	+	MSTRG.5356.1	MSTRG.5356	xloc "XLOC_008186"	ENSSSCT00000060974	i	LPP
13	exon	125792271	125794430	+	MSTRG.5356.1	MSTRG.5356	"1"
13	exon	125795541	125796206	+	MSTRG.5356.1	MSTRG.5356	"2"
13	transcript	126216318	126241342	-	MSTRG.5359.1	MSTRG.5359	xloc "XLOC_009542"	ENSSSCT00000071984	i	LPP
13	exon	126216318	126219011	-	MSTRG.5359.1	MSTRG.5359	"1"
13	exon	126231293	126241342	-	MSTRG.5359.1	MSTRG.5359	"2"
13	transcript	126229238	126241342	-	MSTRG.5359.2	MSTRG.5359	xloc "XLOC_009542"	ENSSSCT00000071984	i	LPP
13	exon	126229238	126229370	-	MSTRG.5359.2	MSTRG.5359	"1"
13	exon	126231293	126241342	-	MSTRG.5359.2	MSTRG.5359	"2"
13	transcript	127561933	127567172	+	MSTRG.5365.1	MSTRG.5365	xloc "XLOC_008195"	ENSSSCT00000012925	i	P3H2
13	exon	127561933	127564308	+	MSTRG.5365.1	MSTRG.5365	"1"
13	exon	127566091	127567172	+	MSTRG.5365.1	MSTRG.5365	"2"
13	transcript	131469046	131469824	+	MSTRG.5379.1	MSTRG.5379	xloc "XLOC_008208"	ENSSSCT00000039981	i	ATP13A3
13	exon	131469046	131469338	+	MSTRG.5379.1	MSTRG.5379	"1"
13	exon	131469412	131469824	+	MSTRG.5379.1	MSTRG.5379	"2"
13	transcript	132351696	132364960	+	MSTRG.5388.1	MSTRG.5388	xloc "XLOC_008214"	ENSSSCT00000037839	i	ACAP2
13	exon	132351696	132351903	+	MSTRG.5388.1	MSTRG.5388	"1"
13	exon	132353101	132364960	+	MSTRG.5388.1	MSTRG.5388	"2"
13	transcript	132352769	132364960	+	MSTRG.5388.2	MSTRG.5388	xloc "XLOC_008214"	ENSSSCT00000037839	i	ACAP2
13	exon	132352769	132358724	+	MSTRG.5388.2	MSTRG.5388	"1"
13	exon	132358992	132364960	+	MSTRG.5388.2	MSTRG.5388	"2"
13	transcript	134529797	134532434	-	MSTRG.5426.1	MSTRG.5426	xloc "XLOC_009599"	ENSSSCT00000052232	i	LRCH3
13	exon	134529797	134530087	-	MSTRG.5426.1	MSTRG.5426	"1"
13	exon	134531548	134532434	-	MSTRG.5426.1	MSTRG.5426	"2"
13	transcript	136225417	136234331	+	MSTRG.5449.1	MSTRG.5449	xloc "XLOC_008262"	ENSSSCT00000102859	i	ENSSSCG00000051851
13	exon	136225417	136227388	+	MSTRG.5449.1	MSTRG.5449	"1"
13	exon	136227452	136234331	+	MSTRG.5449.1	MSTRG.5449	"2"
13	transcript	139856245	139880892	-	MSTRG.5483.1	MSTRG.5483	xloc "XLOC_009635"	ENSSSCT00000057721	i	FSTL1
13	exon	139856245	139867698	-	MSTRG.5483.1	MSTRG.5483	"1"
13	exon	139879168	139880892	-	MSTRG.5483.1	MSTRG.5483	"2"
13	transcript	139898461	139899194	-	MSTRG.5484.1	MSTRG.5484	xloc "XLOC_009636"	ENSSSCT00000105851	i	FSTL1
13	exon	139898461	139898676	-	MSTRG.5484.1	MSTRG.5484	"1"
13	exon	139899000	139899194	-	MSTRG.5484.1	MSTRG.5484	"2"
13	transcript	140140486	140142096	-	MSTRG.5489.1	MSTRG.5489	xloc "XLOC_009638"	ENSSSCT00000099326	i	GSK3B
13	exon	140140486	140141823	-	MSTRG.5489.1	MSTRG.5489	"1"
13	exon	140141879	140142096	-	MSTRG.5489.1	MSTRG.5489	"2"
13	transcript	140189982	140194523	-	MSTRG.5491.1	MSTRG.5491	xloc "XLOC_009639"	ENSSSCT00000099326	i	GSK3B
13	exon	140189982	140191638	-	MSTRG.5491.1	MSTRG.5491	"1"
13	exon	140193426	140194523	-	MSTRG.5491.1	MSTRG.5491	"2"
13	transcript	140334711	140336766	-	MSTRG.5494.1	MSTRG.5494	xloc "XLOC_009642"	ENSSSCT00000106166	i	GSK3B
13	exon	140334711	140336677	-	MSTRG.5494.1	MSTRG.5494	"1"
13	exon	140336699	140336766	-	MSTRG.5494.1	MSTRG.5494	"2"
13	transcript	140660164	140665737	+	MSTRG.5501.1	MSTRG.5501	xloc "XLOC_008298"	ENSSSCT00000060440	i	PLA1A
13	exon	140660164	140661745	+	MSTRG.5501.1	MSTRG.5501	"1"
[truncated: 733 more rows]

## Sheet: Noncoding_CNCI
Table S3: CNCIprogram non-coding transcripts
MSTRG.8.1	noncoding	-0.073728	654	753	929
MSTRG.10.1	noncoding	-0.1462272	0	117	328
MSTRG.22.1	noncoding	-0.0970752	0	123	839
MSTRG.29.1	noncoding	-0.0004096	0	0	252
MSTRG.30.1	noncoding	-0.04096	57	75	230
MSTRG.35.1	noncoding	-0.0258048	8010	8133	15055
MSTRG.35.2	noncoding	-0.0012288	22839	22986	31956
MSTRG.35.3	noncoding	-0.0147456	11799	11970	14167
MSTRG.36.1	noncoding	-0.0004096	0	0	502
MSTRG.41.1	noncoding	-0.0282624	936	1251	1837
MSTRG.42.1	noncoding	-0.0004096	78	114	270
MSTRG.60.1	noncoding	-0.077824	30	72	597
MSTRG.66.1	noncoding	-0.053248	597	714	1226
MSTRG.67.1	noncoding	-0.0258048	7530	7722	18207
MSTRG.72.1	noncoding	-0.0004096	3063	3207	5127
MSTRG.74.1	noncoding	-0.014336	12837	12990	24026
MSTRG.75.1	noncoding	-0.0528384	1731	2109	3414
MSTRG.76.1	noncoding	-0.0004096	0	0	409
MSTRG.77.1	noncoding	-0.0106496	1716	1959	4930
MSTRG.78.1	noncoding	-0.006144	2028	2148	4244
MSTRG.98.1	noncoding	-0.069632	54	135	357
MSTRG.109.1	noncoding	-0.02048	1218	1308	2691
MSTRG.131.1	noncoding	-0.118784	1932	2016	2498
MSTRG.135.1	noncoding	-0.02048	2478	2616	6006
MSTRG.136.1	noncoding	-0.0299008	717	894	2897
MSTRG.137.1	noncoding	-0.086016	2670	2790	4356
MSTRG.149.1	noncoding	-0.008192	16560	16833	22250
MSTRG.150.1	noncoding	-0.0090112	3363	3537	5827
MSTRG.153.1	noncoding	-0.0610304	57	63	301
MSTRG.161.1	noncoding	-0.057344	84	120	314
MSTRG.175.1	noncoding	-0.004096	1182	1320	9974
MSTRG.177.1	noncoding	-0.1024	333	372	836
MSTRG.178.1	noncoding	-0.098304	87	99	386
MSTRG.185.1	noncoding	-0.077824	306	357	511
MSTRG.186.1	noncoding	-0.118784	96	99	259
MSTRG.187.1	noncoding	-0.0004096	0	0	284
MSTRG.192.1	noncoding	-0.0004096	2364	2502	4763
MSTRG.197.1	noncoding	-0.028672	2715	2805	2986
MSTRG.215.1	noncoding	-0.0004096	0	0	221
MSTRG.223.1	noncoding	-0.0004096	0	0	273
MSTRG.244.1	noncoding	-0.0004096	84	84	241
MSTRG.261.1	noncoding	-0.0004096	0	0	214
MSTRG.276.1	noncoding	-0.0004096	0	0	391
MSTRG.277.1	noncoding	-0.049152	36	150	548
MSTRG.278.1	noncoding	-0.0004096	0	0	238
MSTRG.281.1	noncoding	-0.008192	303	345	1055
MSTRG.285.1	noncoding	-0.0278528	471	1173	24989
MSTRG.285.2	noncoding	-0.0278528	462	1164	24978
MSTRG.285.3	noncoding	-0.04096	717	837	21215
MSTRG.286.1	noncoding	-0.026624	8115	8298	8717
MSTRG.287.1	noncoding	-0.055296	11571	11733	11984
MSTRG.287.2	noncoding	-0.0114688	4374	4476	13041
MSTRG.288.1	noncoding	-0.057344	10254	10368	17604
MSTRG.292.1	noncoding	-0.114688	1755	1839	3175
MSTRG.301.1	noncoding	-0.0311296	5850	5997	7086
MSTRG.301.2	noncoding	-0.0311296	7977	8124	9213
MSTRG.317.1	noncoding	-0.0004096	0	0	233
MSTRG.321.1	noncoding	-0.028672	51	87	276
MSTRG.327.1	noncoding	-0.049152	1305	1392	2314
MSTRG.328.1	noncoding	-0.1441792	0	33	2061
MSTRG.334.1	noncoding	-0.0004096	0	0	266
MSTRG.344.1	noncoding	-0.0004096	120	120	278
MSTRG.347.1	noncoding	-0.032768	93	216	370
MSTRG.350.1	noncoding	-0.0253952	8187	8352	8877
MSTRG.351.1	noncoding	-0.032768	11622	11730	12143
MSTRG.352.1	noncoding	-0.0438272	6765	6981	9414
MSTRG.353.1	noncoding	-0.069632	585	675	3778
MSTRG.354.1	noncoding	-0.094208	1101	1137	1621
MSTRG.370.1	noncoding	-0.606208	192	204	428
MSTRG.371.1	noncoding	-0.02048	5235	5355	6690
MSTRG.373.1	noncoding	-0.124928	18	21	210
MSTRG.376.1	noncoding	-0.176128	57	87	632
MSTRG.377.1	noncoding	-0.0004096	0	0	307
MSTRG.378.1	noncoding	-0.0004096	0	0	340
MSTRG.379.1	noncoding	-0.0004096	0	0	250
MSTRG.380.1	noncoding	-0.0004096	0	0	324
MSTRG.384.1	noncoding	-0.008192	4818	4938	5237
MSTRG.384.2	noncoding	-0.0004096	0	0	243
MSTRG.384.3	noncoding	-0.14336	5442	5499	8803
MSTRG.386.1	noncoding	-0.0004096	0	0	999
MSTRG.390.1	noncoding	-0.0126976	54	129	282
MSTRG.392.1	noncoding	-0.012288	225	357	5589
MSTRG.398.1	noncoding	-0.14336	1191	1218	1670
MSTRG.404.1	noncoding	-0.02048	0	66	220
MSTRG.409.1	noncoding	-0.548864	258	264	1294
MSTRG.430.1	noncoding	-0.0004096	0	0	276
MSTRG.431.1	noncoding	-0.0004096	0	0	205
MSTRG.444.1	noncoding	-0.106496	132	150	728
MSTRG.450.1	noncoding	-0.086016	1392	1470	1883
MSTRG.458.1	noncoding	-0.012288	9138	9246	14514
MSTRG.459.1	noncoding	-0.0503808	2070	2160	2806
MSTRG.461.1	noncoding	-0.06144	417	441	772
MSTRG.462.1	noncoding	-0.1564672	0	21	749
MSTRG.465.1	noncoding	-0.0004096	0	0	620
MSTRG.474.1	noncoding	-0.0004096	0	0	243
MSTRG.493.1	noncoding	-0.0004096	0	0	223
MSTRG.496.1	noncoding	-0.0172032	12357	12519	32913
MSTRG.496.2	noncoding	-0.0217088	15795	15996	26854
MSTRG.497.1	noncoding	-0.0393216	2937	3105	13029
MSTRG.498.1	noncoding	-0.0319488	14217	14397	26228
MSTRG.497.2	noncoding	-0.0352256	8025	8232	12468
MSTRG.497.3	noncoding	-0.126976	804	828	1857
MSTRG.500.1	noncoding	-0.036864	0	6	404
MSTRG.504.1	noncoding	-0.08192	6063	6114	7711
MSTRG.505.1	noncoding	-0.008192	1809	1965	4846
MSTRG.506.1	noncoding	-0.0004096	0	0	218
MSTRG.515.1	noncoding	-0.028672	516	642	837
MSTRG.517.1	noncoding	-0.188416	1359	1383	2670
MSTRG.518.1	noncoding	-0.094208	3114	3204	5304
MSTRG.520.1	noncoding	-0.0495616	0	690	4978
MSTRG.524.1	noncoding	-0.0155648	2523	2700	23047
MSTRG.525.1	noncoding	-0.006144	2085	2232	9218
MSTRG.526.1	noncoding	-0.0339968	3720	3948	4956
MSTRG.525.2	noncoding	-0.0004096	2835	2979	7179
MSTRG.527.1	noncoding	-0.0520192	3822	4017	8789
MSTRG.528.1	noncoding	-0.0401408	5493	5712	6194
MSTRG.533.1	noncoding	-0.012288	2133	2250	6004
MSTRG.534.1	noncoding	-0.147456	0	15	1566
MSTRG.535.1	noncoding	-0.1626112	0	108	3267
MSTRG.540.1	noncoding	-0.049152	141	246	729
MSTRG.541.1	noncoding	-0.0004096	0	0	208
MSTRG.546.1	noncoding	-0.116736	0	75	969
MSTRG.547.1	noncoding	-0.0004096	0	0	375
MSTRG.555.1	noncoding	-0.06144	105	159	1204
MSTRG.559.1	noncoding	-0.0004096	0	0	399
MSTRG.560.1	noncoding	-0.0004096	0	0	335
MSTRG.561.1	noncoding	-0.0004096	0	0	288
MSTRG.562.1	noncoding	-0.0004096	0	0	430
MSTRG.583.1	noncoding	-0.0004096	0	0	209
MSTRG.590.1	noncoding	-0.004096	3336	3438	3946
MSTRG.590.2	noncoding	-0.012288	63	177	557
MSTRG.592.1	noncoding	-0.024576	27	45	216
MSTRG.593.1	noncoding	-0.0004096	0	0	279
MSTRG.597.1	noncoding	-0.0004096	819	903	5479
MSTRG.599.1	noncoding	-0.008192	111	243	4913
MSTRG.602.1	noncoding	-0.0241664	138	333	862
MSTRG.606.1	noncoding	-0.012288	1440	1548	1987
MSTRG.613.1	noncoding	-0.0217088	2442	2664	3380
MSTRG.623.1	noncoding	-0.0004096	0	0	247
MSTRG.629.1	noncoding	-0.0913408	0	60	243
MSTRG.652.1	noncoding	-0.126976	228	315	4226
MSTRG.653.1	noncoding	-0.0270336	4383	4554	20344
MSTRG.654.1	noncoding	-0.008192	4908	5064	6444
MSTRG.655.1	noncoding	-0.0016384	6096	6213	9344
MSTRG.656.1	noncoding	-0.0004096	0	0	211
MSTRG.662.1	noncoding	-0.034816	2607	3096	16930
MSTRG.663.1	noncoding	-0.045056	9381	9723	15885
MSTRG.663.2	noncoding	-0.045056	9387	9729	12408
MSTRG.663.3	noncoding	-0.045056	9408	9750	12381
MSTRG.663.4	noncoding	-0.04096	4464	4617	6809
MSTRG.671.1	noncoding	-0.090112	1758	1782	1937
MSTRG.675.1	noncoding	-0.118784	444	531	2405
MSTRG.675.2	noncoding	-0.118784	348	435	2852
MSTRG.688.1	noncoding	-0.057344	1224	1287	3655
MSTRG.689.1	noncoding	-0.045056	351	459	7360
MSTRG.690.1	noncoding	-0.08192	1833	1938	5556
MSTRG.691.1	noncoding	-0.086016	18417	18513	21294
MSTRG.692.1	noncoding	-0.024576	4719	4830	10455
MSTRG.693.1	noncoding	-0.057344	675	777	2758
MSTRG.695.1	noncoding	-0.004096	2280	2355	4361
MSTRG.696.1	noncoding	-0.0004096	1686	1836	4775
MSTRG.706.1	noncoding	-0.0118784	4824	4974	5762
MSTRG.707.1	noncoding	-0.0004096	6786	6915	12315
MSTRG.711.1	noncoding	-0.045056	3666	3789	11405
MSTRG.712.1	noncoding	-0.004096	2337	2445	12428
MSTRG.716.1	noncoding	-0.0004096	0	0	263
MSTRG.728.1	noncoding	-0.176128	114	135	288
MSTRG.729.1	noncoding	-0.0339968	11586	11790	16764
MSTRG.729.2	noncoding	-0.0401408	125016	125295	363405
MSTRG.730.1	noncoding	-0.0786432	146382	146706	387847
MSTRG.729.3	noncoding	-0.1261568	0	132	121581
MSTRG.730.2	noncoding	-0.0774144	9411	9702	13856
MSTRG.729.4	noncoding	-0.0339968	11586	11790	16748
MSTRG.730.3	noncoding	-0.0786432	67443	67767	266092
MSTRG.730.4	noncoding	-0.0786432	48456	48780	247103
MSTRG.729.5	noncoding	-0.0151552	4086	4245	69629
MSTRG.729.6	noncoding	-0.0401408	28191	28470	56125
MSTRG.729.7	noncoding	-0.0401408	32934	33174	38230
MSTRG.729.8	noncoding	-0.0380928	30603	30861	48929
MSTRG.730.5	noncoding	-0.0073728	24945	25146	42708
MSTRG.731.1	noncoding	-0.0004096	0	0	255
MSTRG.732.1	noncoding	-0.0004096	0	0	282
MSTRG.733.1	noncoding	-0.036864	84	159	316
MSTRG.736.1	noncoding	-0.110592	459	501	1706
MSTRG.737.1	noncoding	-0.0004096	0	0	701
MSTRG.739.1	noncoding	-0.0004096	0	0	211
MSTRG.748.1	noncoding	-0.032768	3342	3459	11218
MSTRG.749.1	noncoding	-0.0114688	4158	4332	6418
MSTRG.756.1	noncoding	-0.139264	225	228	861
MSTRG.758.1	noncoding	-0.045056	5214	5310	6844
MSTRG.771.1	noncoding	-0.0016384	1866	1971	2180
MSTRG.775.1	noncoding	-0.02048	17511	17622	21480
MSTRG.778.1	noncoding	-0.0004096	0	0	237
MSTRG.790.1	noncoding	-0.167936	0	60	471
MSTRG.792.1	noncoding	-0.049152	1692	1749	3535
MSTRG.817.1	noncoding	-0.086016	135	225	380
MSTRG.827.1	noncoding	-0.032768	1203	1311	1527
MSTRG.829.1	noncoding	-0.0995328	0	132	7824
MSTRG.833.1	noncoding	-0.0004096	0	0	222
MSTRG.848.1	noncoding	-0.016384	96	105	343
MSTRG.849.1	noncoding	-0.0004096	0	0	246
MSTRG.850.1	noncoding	-0.0004096	3	3	227
MSTRG.851.1	noncoding	-0.0004096	0	0	327
MSTRG.852.1	noncoding	-0.0004096	0	0	351
MSTRG.853.1	noncoding	-0.0544768	897	1074	5338
MSTRG.854.1	noncoding	-0.0385024	0	123	277
MSTRG.859.1	noncoding	-0.0544768	756	909	1156
MSTRG.862.1	noncoding	-0.0004096	0	0	208
MSTRG.863.1	noncoding	-0.094208	60	108	263
MSTRG.864.1	noncoding	-0.167936	165	174	328
MSTRG.873.1	noncoding	-0.016384	765	879	8247
MSTRG.876.1	noncoding	-0.0155648	426	444	2586
MSTRG.878.1	noncoding	-0.0004096	0	0	235
MSTRG.879.1	noncoding	-0.0032768	0	9	250
MSTRG.933.1	noncoding	-0.0004096	24	33	218
MSTRG.948.1	noncoding	-0.006144	414	561	1028
MSTRG.952.1	noncoding	-0.02048	183	306	870
MSTRG.969.1	noncoding	-0.045056	927	969	2093
MSTRG.970.1	noncoding	-0.053248	315	420	2332
MSTRG.971.1	noncoding	-0.0004096	0	0	204
MSTRG.974.1	noncoding	-0.0057344	16551	16728	54127
MSTRG.974.2	noncoding	-0.0004096	16551	16722	33767
MSTRG.975.1	noncoding	-0.196608	2031	2049	2818
MSTRG.977.1	noncoding	-0.094208	1599	1623	2026
MSTRG.990.1	noncoding	-0.0004096	0	0	306
MSTRG.994.1	noncoding	-0.0425984	3945	4140	41289
MSTRG.995.1	noncoding	-0.0487424	9540	9846	33654
MSTRG.994.2	noncoding	-0.0425984	13494	13689	27632
MSTRG.994.3	noncoding	-0.0425984	12690	12885	20615
MSTRG.1003.1	noncoding	-0.126976	225	249	10610
MSTRG.1006.1	noncoding	-0.0536576	0	63	224
MSTRG.1007.1	noncoding	-0.024576	0	78	233
MSTRG.1009.1	noncoding	-0.0274432	0	114	267
MSTRG.1014.1	noncoding	-0.0004096	0	0	253
MSTRG.1015.1	noncoding	-0.0004096	0	0	202
MSTRG.1023.1	noncoding	-0.0004096	0	0	216
MSTRG.1029.1	noncoding	-0.0094208	2682	2700	2982
MSTRG.1033.1	noncoding	-0.0139264	477	618	771
MSTRG.1034.1	noncoding	-0.036864	135	156	312
MSTRG.1044.1	noncoding	-0.09216	4041	5010	5748
MSTRG.1055.1	noncoding	-0.024576	0	27	218
MSTRG.1074.1	noncoding	-0.0004096	0	0	204
MSTRG.1084.1	noncoding	-0.094208	18	81	297
MSTRG.1086.1	noncoding	-0.0004096	0	0	203
MSTRG.1090.1	noncoding	-0.0004096	0	0	1497
MSTRG.1102.1	noncoding	-0.0790528	0	129	1467
MSTRG.1104.1	noncoding	-0.0004096	0	0	234
MSTRG.1115.1	noncoding	-0.0004096	0	0	493
MSTRG.1119.1	noncoding	-0.0516096	2580	2853	17319
MSTRG.1126.1	noncoding	-0.036864	9540	9654	21762
MSTRG.1127.1	noncoding	-0.0106496	5265	5520	17074
MSTRG.1156.1	noncoding	-0.0434176	1056	1110	2150
MSTRG.1159.1	noncoding	-0.063488	8058	8502	11484
MSTRG.1159.2	noncoding	-0.063488	4119	4563	6068
MSTRG.1160.1	noncoding	-0.0565248	2238	2640	3275
MSTRG.1161.1	noncoding	-0.0442368	4101	4752	13026
MSTRG.1161.2	noncoding	-0.0356352	3765	4068	7024
MSTRG.1163.1	noncoding	-0.0507904	9357	9729	18306
MSTRG.1178.1	noncoding	-0.1417216	0	36	281
MSTRG.1179.1	noncoding	-0.1073152	0	60	240
MSTRG.1185.1	noncoding	-0.0421888	6084	6246	9433
MSTRG.1186.1	noncoding	-0.0897024	0	87	244
MSTRG.1189.1	noncoding	-0.0004096	0	0	567
MSTRG.1195.1	noncoding	-0.114688	537	606	1947
MSTRG.1196.1	noncoding	-0.110592	720	837	2342
MSTRG.1211.1	noncoding	-0.0004096	0	0	772
MSTRG.1212.1	noncoding	-0.0004096	0	0	402
MSTRG.1214.1	noncoding	-0.0008192	3	6	221
MSTRG.1215.1	noncoding	-0.0004096	0	0	395
MSTRG.1217.1	noncoding	-0.0004096	0	0	296
MSTRG.1220.1	noncoding	-0.110592	12234	12306	13681
MSTRG.1221.1	noncoding	-0.106496	213	240	537
MSTRG.1222.1	noncoding	-0.180224	312	354	10727
MSTRG.1223.1	noncoding	-0.0004096	0	0	435
MSTRG.1224.1	noncoding	-0.0733184	465	486	1895
MSTRG.1237.1	noncoding	-0.1060864	0	48	290
MSTRG.1238.1	noncoding	-0.0004096	0	0	326
MSTRG.1251.1	noncoding	-0.0569344	0	9	373
MSTRG.1258.1	noncoding	-0.0004096	3357	3495	11577
MSTRG.1272.1	noncoding	-0.049152	15009	15123	16116
MSTRG.1280.1	noncoding	-0.08192	3219	3306	5272
MSTRG.1282.1	noncoding	-0.0212992	0	12	363
MSTRG.1292.1	noncoding	-0.028672	18702	18840	32828
MSTRG.1298.1	noncoding	-0.049152	453	522	839
MSTRG.1305.1	noncoding	-0.0004096	0	0	240
MSTRG.1325.1	noncoding	-0.0237568	132	147	303
MSTRG.1329.1	noncoding	-0.0970752	1692	1719	3840
MSTRG.1341.1	noncoding	-0.0446464	18	246	5006
MSTRG.1346.1	noncoding	-0.0004096	0	0	237
MSTRG.1347.1	noncoding	-0.0004096	0	0	581
MSTRG.1350.1	noncoding	-0.0004096	0	0	214
MSTRG.1351.1	noncoding	-0.0004096	0	0	263
MSTRG.1352.1	noncoding	-0.0004096	0	0	204
MSTRG.1353.1	noncoding	-0.032768	885	888	1328
MSTRG.1372.1	noncoding	-0.0217088	42	102	257
MSTRG.1376.1	noncoding	-0.0618496	561	963	1117
MSTRG.1378.1	noncoding	-0.135168	531	615	6725
MSTRG.1379.1	noncoding	-0.0262144	0	51	2823
MSTRG.1385.1	noncoding	-0.0004096	0	0	263
MSTRG.1392.1	noncoding	-0.0004096	0	0	206
MSTRG.1399.1	noncoding	-0.065536	180	291	578
MSTRG.1401.1	noncoding	-0.0331776	21	102	265
MSTRG.1402.1	noncoding	-0.147456	168	222	816
MSTRG.1403.1	noncoding	-0.0196608	540	681	885
MSTRG.1404.1	noncoding	-0.016384	36	135	437
MSTRG.1405.1	noncoding	-0.028672	45	474	2763
MSTRG.1406.1	noncoding	-0.06144	2973	3066	4998
MSTRG.1407.1	noncoding	-0.012288	492	525	2764
MSTRG.1412.1	noncoding	-0.0569344	0	147	3999
MSTRG.1437.1	noncoding	-0.0974848	873	933	1209
MSTRG.1445.1	noncoding	-0.036864	216	231	387
MSTRG.1450.1	noncoding	-0.06144	4983	5097	6791
MSTRG.1451.1	noncoding	-0.0815104	45	342	2230
MSTRG.1452.1	noncoding	-0.0188416	4356	4512	14994
MSTRG.1455.1	noncoding	-0.0606208	0	57	210
MSTRG.1464.1	noncoding	-0.0520192	5778	6069	19976
MSTRG.1471.1	noncoding	-0.0172032	5055	5112	9567
MSTRG.1472.1	noncoding	-0.0004096	0	0	482
MSTRG.1473.1	noncoding	-0.0004096	0	0	994
MSTRG.1474.1	noncoding	-0.0004096	0	0	239
MSTRG.1475.1	noncoding	-0.0004096	0	0	238
MSTRG.1476.1	noncoding	-0.0004096	0	0	216
MSTRG.1481.1	noncoding	-0.004096	10821	10929	20781
MSTRG.1497.1	noncoding	-0.196608	309	348	3254
MSTRG.1508.1	noncoding	-0.077824	2571	2667	23188
MSTRG.1515.1	noncoding	-0.01024	2886	3042	14257
MSTRG.1515.3	noncoding	-0.049152	2619	2688	2860
MSTRG.1515.2	noncoding	-0.01024	624	780	12562
MSTRG.1516.1	noncoding	-0.0933888	1776	1800	2384
MSTRG.1547.1	noncoding	-0.0004096	0	0	265
MSTRG.1556.1	noncoding	-0.0004096	0	0	202
MSTRG.1563.1	noncoding	-0.0004096	0	0	209
MSTRG.1566.1	noncoding	-0.0004096	0	0	382
MSTRG.1578.1	noncoding	-0.0053248	15	159	15941
MSTRG.1579.1	noncoding	-0.012288	10815	10944	17922
MSTRG.1586.1	noncoding	-0.0004096	0	0	266
MSTRG.1587.1	noncoding	-0.0835584	0	69	252
MSTRG.1589.1	noncoding	-0.131072	0	30	224
MSTRG.1600.1	noncoding	-0.0004096	0	0	209
MSTRG.1629.1	noncoding	-0.516096	546	558	721
MSTRG.1647.1	noncoding	-0.079872	2352	2580	5271
MSTRG.1648.1	noncoding	-0.0335872	198	408	1685
MSTRG.1663.1	noncoding	-0.0004096	0	0	225
MSTRG.1664.1	noncoding	-0.0004096	0	0	229
MSTRG.1673.1	noncoding	-0.196608	276	330	962
MSTRG.1687.1	noncoding	-0.0004096	0	0	381
MSTRG.1688.1	noncoding	-0.057344	0	15	225
MSTRG.1690.1	noncoding	-0.0512	2535	2661	29952
MSTRG.1690.2	noncoding	-0.002048	8901	9054	18235
MSTRG.1691.1	noncoding	-0.036864	1101	1266	10037
MSTRG.1692.1	noncoding	-0.0004096	1593	1722	1952
MSTRG.1693.1	noncoding	-0.0188416	0	45	243
MSTRG.1695.1	noncoding	-0.077824	69	117	271
MSTRG.1706.1	noncoding	-0.0438272	0	222	1653
MSTRG.1707.1	noncoding	-0.118784	270	324	953
MSTRG.1717.1	noncoding	-0.0708608	0	51	3313
MSTRG.1718.1	noncoding	-0.0258048	681	774	1353
MSTRG.1719.1	noncoding	-0.02048	1305	1407	5125
MSTRG.1719.2	noncoding	-0.0004096	1551	1770	3196
MSTRG.1720.1	noncoding	-0.008192	474	591	2937
MSTRG.1721.1	noncoding	-0.06144	252	303	458
MSTRG.1737.1	noncoding	-0.012288	1338	1476	3908
MSTRG.1738.1	noncoding	-0.0176128	1386	1452	5663
MSTRG.1741.1	noncoding	-0.0487424	6852	7083	11752
MSTRG.1747.1	noncoding	-0.0004096	0	0	252
MSTRG.1755.1	noncoding	-0.0462848	14934	15315	19004
MSTRG.1756.1	noncoding	-0.0004096	0	0	1099
MSTRG.1757.1	noncoding	-0.08192	915	948	1216
MSTRG.1758.1	noncoding	-0.0442368	777	828	1058
MSTRG.1773.1	noncoding	-0.147456	105	186	2411
MSTRG.1775.1	noncoding	-0.0004096	51	51	318
MSTRG.1788.1	noncoding	-0.057344	936	948	1722
MSTRG.1790.1	noncoding	-0.045056	51	153	369
MSTRG.1792.1	noncoding	-0.049152	69	102	258
MSTRG.1796.1	noncoding	-0.032768	6042	6354	9429
MSTRG.1796.2	noncoding	-0.032768	4470	4782	7857
MSTRG.1803.1	noncoding	-0.0004096	0	0	255
MSTRG.1811.1	noncoding	-0.01024	1152	1269	2570
MSTRG.1813.1	noncoding	-0.0274432	6834	8412	9796
MSTRG.1813.2	noncoding	-0.0274432	6273	7851	9237
MSTRG.1814.1	noncoding	-0.0360448	393	1008	3767
MSTRG.1816.1	noncoding	-0.0004096	0	0	217
MSTRG.1817.8	noncoding	-0.0417792	576	906	3665
MSTRG.1823.1	noncoding	-0.0229376	141	147	301
MSTRG.1824.1	noncoding	-0.0004096	0	0	208
MSTRG.1833.1	noncoding	-0.413696	99	111	266
MSTRG.1841.1	noncoding	-0.0004096	0	0	275
MSTRG.1842.1	noncoding	-0.0004096	0	0	361
MSTRG.1843.1	noncoding	-0.1675264	0	186	525
MSTRG.1857.1	noncoding	-0.0331776	10461	10632	11533
MSTRG.1857.2	noncoding	-0.1024	30084	30168	37975
MSTRG.1858.1	noncoding	-0.08192	5913	6000	6500
MSTRG.1859.1	noncoding	-0.032768	3804	3909	5742
MSTRG.1860.1	noncoding	-0.053248	4035	4113	6172
MSTRG.1857.3	noncoding	-0.1024	33531	33615	41421
MSTRG.1889.1	noncoding	-0.0090112	1440	1683	1871
MSTRG.1889.2	noncoding	-0.02048	120	417	1691
MSTRG.1890.1	noncoding	-0.0249856	78	231	1914
MSTRG.1891.1	noncoding	-0.0970752	291	312	469
MSTRG.1952.1	noncoding	-0.04096	714	837	2050
MSTRG.1953.1	noncoding	-0.045056	5097	6081	6674
MSTRG.1953.2	noncoding	-0.004096	1359	1497	2337
MSTRG.1954.1	noncoding	-0.0004096	0	0	236
MSTRG.1990.1	noncoding	-0.0004096	294	1047	1203
MSTRG.2006.1	noncoding	-0.0004096	0	0	880
MSTRG.2007.1	noncoding	-0.0004096	0	0	261
MSTRG.2023.1	noncoding	-0.08192	33	78	231
MSTRG.2025.1	noncoding	-0.0008192	81	174	619
MSTRG.2026.1	noncoding	-0.0004096	0	0	247
MSTRG.2027.1	noncoding	-0.028672	972	1092	1800
MSTRG.2028.1	noncoding	-0.131072	42	57	210
MSTRG.2031.1	noncoding	-0.1978368	345	732	2968
MSTRG.2032.1	noncoding	-0.0004096	0	0	236
MSTRG.2033.1	noncoding	-0.0004096	0	0	240
MSTRG.2051.1	noncoding	-0.0679936	0	54	316
MSTRG.2055.1	noncoding	-0.0004096	0	0	260
MSTRG.2060.1	noncoding	-0.0004096	0	0	596
MSTRG.2070.1	noncoding	-0.016384	3348	3492	11336
MSTRG.2070.2	noncoding	-0.016384	2742	2886	8543
MSTRG.2074.1	noncoding	-0.0004096	0	0	206
MSTRG.2077.1	noncoding	-0.0004096	0	0	228
MSTRG.2078.1	noncoding	-0.0004096	36	36	228
MSTRG.2079.1	noncoding	-0.0004096	0	0	259
MSTRG.2096.1	noncoding	-0.065536	831	942	6652
MSTRG.2101.1	noncoding	-0.319488	321	357	1766
MSTRG.2102.1	noncoding	-0.0004096	4284	4413	6550
MSTRG.2115.1	noncoding	-0.0528384	0	1257	2036
MSTRG.2138.1	noncoding	-0.0913408	705	726	2999
MSTRG.2139.1	noncoding	-0.0004096	0	0	4076
MSTRG.2141.1	noncoding	-0.0253952	0	75	232
MSTRG.2144.1	noncoding	-0.0004096	102	102	621
MSTRG.2152.1	noncoding	-0.0249856	0	3	225
MSTRG.2156.1	noncoding	-0.0925696	0	93	940
MSTRG.2156.2	noncoding	-0.024576	4293	4425	10903
MSTRG.2156.3	noncoding	-0.0262144	4371	4557	7090
MSTRG.2156.4	noncoding	-0.0262144	4383	4569	7084
MSTRG.2165.1	noncoding	-0.0004096	0	0	597
MSTRG.2168.1	noncoding	-0.012288	165	174	329
MSTRG.2169.1	noncoding	-0.0004096	0	0	235
MSTRG.2170.1	noncoding	-0.0004096	0	0	205
MSTRG.2171.1	noncoding	-0.0004096	0	0	210
MSTRG.2172.1	noncoding	-0.012288	540	609	1087
MSTRG.2173.1	noncoding	-0.0004096	0	0	267
MSTRG.2174.1	noncoding	-0.0004096	0	0	264
MSTRG.2177.1	noncoding	-0.0004096	0	0	295
MSTRG.2184.1	noncoding	-0.008192	0	84	239
MSTRG.2188.1	noncoding	-0.0159744	66	240	764
MSTRG.2197.1	noncoding	-0.0024576	846	1017	9396
MSTRG.2197.2	noncoding	-0.012288	2673	2805	3171
MSTRG.2198.1	noncoding	-0.0303104	5145	5271	5823
MSTRG.2210.1	noncoding	-0.11264	0	75	386
MSTRG.2219.1	noncoding	-0.0610304	4890	5196	6946
MSTRG.2222.1	noncoding	-0.0376832	15	84	360
MSTRG.2223.1	noncoding	-0.0196608	114	126	466
MSTRG.2234.1	noncoding	-0.028672	66	189	1143
MSTRG.2234.2	noncoding	-0.323584	273	300	1163
MSTRG.2234.3	noncoding	-0.0004096	0	0	1115
MSTRG.2236.1	noncoding	-0.0253952	2013	2190	2569
MSTRG.2237.1	noncoding	-0.036864	2052	2166	5674
MSTRG.2249.1	noncoding	-0.065536	204	216	1431
MSTRG.2250.1	noncoding	-0.0622592	927	990	1454
MSTRG.2250.2	noncoding	-0.126976	639	711	867
MSTRG.2251.1	noncoding	-0.06144	489	582	735
MSTRG.2256.1	noncoding	-0.049152	1938	2046	10062
MSTRG.2266.1	noncoding	-0.118784	2820	2874	3517
MSTRG.2267.1	noncoding	-0.0151552	2832	2964	5090
MSTRG.2285.1	noncoding	-0.0004096	0	0	431
MSTRG.2290.1	noncoding	-0.045056	138	141	312
MSTRG.2295.1	noncoding	-0.0405504	21	54	209
MSTRG.2300.1	noncoding	-0.086016	21	105	258
MSTRG.2322.1	noncoding	-0.0004096	264	300	1604
MSTRG.2323.1	noncoding	-0.032768	4080	4158	4641
MSTRG.2324.1	noncoding	-0.0094208	7398	7545	13684
MSTRG.2325.2	noncoding	-0.0126976	3531	3657	9525
MSTRG.2325.1	noncoding	-0.0065536	10899	11037	13217
MSTRG.2333.1	noncoding	-0.0049152	258	315	1182
MSTRG.2337.1	noncoding	-0.0004096	0	0	262
MSTRG.2344.1	noncoding	-0.0004096	0	0	985
MSTRG.2345.1	noncoding	-0.196608	249	255	585
MSTRG.2350.1	noncoding	-0.0004096	0	0	267
MSTRG.2351.1	noncoding	-0.0004096	0	0	240
MSTRG.2352.1	noncoding	-0.0004096	0	0	206
MSTRG.2353.1	noncoding	-0.0004096	0	0	264
MSTRG.2362.1	noncoding	-0.0352256	1110	1227	2063
MSTRG.2363.1	noncoding	-0.0589824	9	30	308
MSTRG.2365.1	noncoding	-0.0004096	0	0	244
MSTRG.2367.1	noncoding	-0.0720896	27	324	479
MSTRG.2370.1	noncoding	-0.0155648	135	273	5602
MSTRG.2370.2	noncoding	-0.094208	5511	5589	5920
MSTRG.2380.1	noncoding	-0.094208	3	18	228
MSTRG.2383.1	noncoding	-0.006144	810	939	10150
MSTRG.2383.2	noncoding	-0.006144	810	939	5017
MSTRG.2386.1	noncoding	-0.016384	3132	3228	21984
MSTRG.2387.1	noncoding	-0.032768	612	723	4211
MSTRG.2393.1	noncoding	-0.290816	2202	2250	4192
MSTRG.2394.1	noncoding	-0.0282624	18453	18576	26988
MSTRG.2394.2	noncoding	-0.0200704	15885	16020	17125
MSTRG.2397.1	noncoding	-0.0118784	192	324	480
MSTRG.2402.1	noncoding	-0.217088	153	189	877
MSTRG.2405.1	noncoding	-0.1093632	813	849	1013
MSTRG.2407.1	noncoding	-0.14336	4872	4965	5121
MSTRG.2410.1	noncoding	-0.024576	213	321	1973
MSTRG.2414.1	noncoding	-0.045056	1056	1173	2284
MSTRG.2415.1	noncoding	-0.0237568	3279	3555	4321
MSTRG.2419.1	noncoding	-0.0004096	0	0	342
MSTRG.2428.1	noncoding	-0.045056	519	585	2658
MSTRG.2436.1	noncoding	-0.0004096	0	0	203
MSTRG.2438.1	noncoding	-0.0548864	51177	51417	83731
MSTRG.2439.1	noncoding	-0.0004096	1587	1725	10407
MSTRG.2440.1	noncoding	-0.0004096	0	0	219
MSTRG.2443.1	noncoding	-0.0151552	3009	3852	7026
MSTRG.2443.2	noncoding	-0.0192512	2070	2346	2685
MSTRG.2467.1	noncoding	-0.053248	2844	3018	4623
MSTRG.2472.1	noncoding	-0.0004096	0	0	215
MSTRG.2474.1	noncoding	-0.0380928	279	420	2294
MSTRG.2481.1	noncoding	-0.094208	1047	1128	1351
MSTRG.2484.1	noncoding	-0.02048	258	366	1853
MSTRG.2486.1	noncoding	-0.0004096	0	0	208
MSTRG.2487.1	noncoding	-0.0004096	0	0	206
MSTRG.2488.1	noncoding	-0.032768	117	156	319
MSTRG.2494.1	noncoding	-0.0495616	5304	5484	8115
MSTRG.2495.1	noncoding	-0.0045056	492	657	5987
MSTRG.2496.2	noncoding	-0.032768	750	789	1141
MSTRG.2499.1	noncoding	-0.028672	39	54	234
MSTRG.2504.1	noncoding	-0.053248	1701	1764	2194
MSTRG.2506.1	noncoding	-0.045056	387	507	806
MSTRG.2507.1	noncoding	-0.032768	1725	1833	2770
MSTRG.2508.1	noncoding	-0.1490944	0	48	2667
MSTRG.2509.1	noncoding	-0.053248	7926	8013	16981
MSTRG.2513.1	noncoding	-0.0618496	114	153	307
MSTRG.2517.1	noncoding	-0.0004096	2253	2382	12848
MSTRG.2518.1	noncoding	-0.01024	23175	23346	27946
MSTRG.2520.1	noncoding	-0.090112	5487	5538	9417
MSTRG.2538.1	noncoding	-0.0528384	5745	6306	7971
MSTRG.2539.1	noncoding	-0.0045056	1776	1887	6107
MSTRG.2540.1	noncoding	-0.063488	2580	2943	11958
MSTRG.2541.1	noncoding	-0.0540672	2985	3267	4350
MSTRG.2542.1	noncoding	-0.0278528	3015	3147	4571
MSTRG.2545.1	noncoding	-0.0749568	9	33	451
MSTRG.2549.1	noncoding	-0.057344	1872	2151	5627
MSTRG.2565.1	noncoding	-0.02048	81	198	4477
MSTRG.2565.2	noncoding	-0.016384	6126	6279	6500
MSTRG.2566.1	noncoding	-0.008192	837	849	1139
MSTRG.2567.1	noncoding	-0.024576	2775	2904	3462
MSTRG.2570.1	noncoding	-0.0086016	3228	3366	4342
MSTRG.2571.1	noncoding	-0.0028672	168	519	2651
MSTRG.2571.2	noncoding	-0.008192	129	267	5806
MSTRG.2572.1	noncoding	-0.0761856	29628	29895	50053
MSTRG.2572.2	noncoding	-0.0761856	29604	29871	37421
MSTRG.2581.1	noncoding	-0.0802816	0	198	630
MSTRG.2588.1	noncoding	-0.0335872	2850	3240	3686
MSTRG.2588.2	noncoding	-0.036864	783	918	1905
MSTRG.2602.1	noncoding	-0.1245184	0	132	317
MSTRG.2611.1	noncoding	-0.0241664	3468	4941	5189
MSTRG.2612.1	noncoding	-0.0434176	183	504	3012
MSTRG.2613.1	noncoding	-0.1339392	3204	3831	3985
MSTRG.2614.1	noncoding	-0.0323584	3351	3549	7579
MSTRG.2623.1	noncoding	-0.02048	456	612	781
MSTRG.2630.1	noncoding	-0.1347584	0	180	6129
MSTRG.2647.1	noncoding	-0.0004096	0	0	209
MSTRG.2655.1	noncoding	-0.0425984	0	171	411
MSTRG.2660.1	noncoding	-0.057344	111	168	725
MSTRG.2664.1	noncoding	-0.0004096	0	0	295
MSTRG.2678.1	noncoding	-0.0434176	4191	4626	5829
MSTRG.2680.1	noncoding	-0.0577536	0	39	374
MSTRG.2683.1	noncoding	-0.0278528	171	459	743
MSTRG.2687.1	noncoding	-0.0004096	0	0	242
MSTRG.2703.1	noncoding	-0.0004096	0	0	363
MSTRG.2722.1	noncoding	-0.063488	3	270	2989
MSTRG.2723.1	noncoding	-0.1024	216	264	977
MSTRG.2724.1	noncoding	-0.0274432	5508	5703	12975
MSTRG.2725.1	noncoding	-0.0004096	6474	6612	12884
MSTRG.2729.1	noncoding	-0.188416	2226	2286	2673
MSTRG.2731.1	noncoding	-0.0004096	7119	7194	14945
MSTRG.2734.1	noncoding	-0.0004096	0	0	368
MSTRG.2735.1	noncoding	-0.0004096	0	0	276
MSTRG.2742.1	noncoding	-0.0958464	0	42	291
MSTRG.2743.1	noncoding	-0.139264	447	507	796
MSTRG.2744.1	noncoding	-0.0339968	0	27	2068
MSTRG.2752.1	noncoding	-0.0454656	1833	2004	4040
MSTRG.2753.1	noncoding	-0.0180224	13185	13341	15118
MSTRG.2767.1	noncoding	-0.0004096	0	0	225
MSTRG.2771.1	noncoding	-0.0004096	0	0	318
MSTRG.2774.1	noncoding	-0.0004096	0	0	887
MSTRG.2778.1	noncoding	-0.02048	408	528	1874
MSTRG.2781.1	noncoding	-0.086016	6474	6579	10059
MSTRG.2782.1	noncoding	-0.09216	0	198	7285
MSTRG.2783.1	noncoding	-0.0548864	2835	3150	17338
MSTRG.2784.1	noncoding	-0.028672	4218	4419	9618
MSTRG.2789.1	noncoding	-0.0958464	42	75	230
MSTRG.2795.1	noncoding	-0.0200704	9	192	14718
MSTRG.2796.1	noncoding	-0.024576	690	822	2502
MSTRG.2800.1	noncoding	-0.016384	417	429	1363
MSTRG.2811.1	noncoding	-0.016384	11211	11319	11476
MSTRG.2812.1	noncoding	-0.008192	1278	1368	2882
MSTRG.2816.1	noncoding	-0.169984	69	81	279
MSTRG.2817.1	noncoding	-0.016384	0	57	214
MSTRG.2827.1	noncoding	-0.032768	243	249	461
MSTRG.2828.1	noncoding	-0.28672	6	39	202
MSTRG.2829.1	noncoding	-0.0004096	0	0	1240
MSTRG.2832.1	noncoding	-0.065536	8715	8814	14029
MSTRG.2833.1	noncoding	-0.0004096	0	0	418
MSTRG.2845.1	noncoding	-0.0978944	1383	1713	2302
MSTRG.2848.1	noncoding	-0.04096	4287	4392	7148
MSTRG.2851.1	noncoding	-0.0004096	0	0	226
MSTRG.2865.1	noncoding	-0.0004096	0	0	226
MSTRG.2873.1	noncoding	-0.0270336	837	4803	17161
MSTRG.2873.2	noncoding	-0.0270336	150	4119	13919
MSTRG.2879.1	noncoding	-0.0004096	0	0	687
MSTRG.2883.1	noncoding	-0.016384	1107	1224	1668
MSTRG.2884.1	noncoding	-0.0004096	0	0	344
MSTRG.2889.1	noncoding	-0.028672	3180	3303	13220
MSTRG.2890.1	noncoding	-0.053248	399	474	1540
MSTRG.2892.1	noncoding	-0.0364544	522	825	2947
MSTRG.2898.1	noncoding	-0.0004096	0	0	246
MSTRG.2899.1	noncoding	-0.0004096	45	72	384
MSTRG.2901.1	noncoding	-0.0028672	570	591	746
MSTRG.2904.1	noncoding	-0.0004096	159	255	678
MSTRG.2908.1	noncoding	-0.057344	177	231	447
MSTRG.2910.1	noncoding	-0.0135168	477	558	1069
MSTRG.2911.1	noncoding	-0.0004096	0	0	222
MSTRG.2918.1	noncoding	-0.0004096	0	0	588
MSTRG.2919.1	noncoding	-0.0004096	0	0	304
MSTRG.2920.1	noncoding	-0.0004096	0	0	402
MSTRG.2921.1	noncoding	-0.086016	381	390	563
MSTRG.2922.1	noncoding	-0.0004096	0	0	251
MSTRG.2923.1	noncoding	-0.0004096	0	0	256
MSTRG.2924.1	noncoding	-0.0004096	0	0	263
MSTRG.2926.1	noncoding	-0.0360448	0	15	768
MSTRG.2927.1	noncoding	-0.008192	1926	1968	2838
MSTRG.2928.1	noncoding	-0.139264	4284	4308	5826
MSTRG.2929.1	noncoding	-0.1024	2952	3021	5131
MSTRG.2930.1	noncoding	-0.012288	162312	162531	175083
MSTRG.2930.2	noncoding	-0.012288	21744	21963	24988
MSTRG.2930.3	noncoding	-0.028672	294	408	127361
MSTRG.2933.1	noncoding	-0.0561152	5427	5499	7315
MSTRG.2935.1	noncoding	-0.057344	297	369	632
MSTRG.2936.1	noncoding	-0.12288	948	1032	4936
MSTRG.2937.1	noncoding	-0.0487424	10353	10509	15147
MSTRG.2938.1	noncoding	-0.032768	3120	3240	12745
MSTRG.2938.2	noncoding	-0.032768	3192	3312	12136
MSTRG.2938.3	noncoding	-0.032768	3192	3312	10027
MSTRG.2938.4	noncoding	-0.032768	3120	3240	6573
MSTRG.2941.1	noncoding	-0.0004096	0	0	239
MSTRG.2950.1	noncoding	-0.0446464	8673	8841	9418
MSTRG.2952.1	noncoding	-0.098304	462	537	3239
MSTRG.2958.1	noncoding	-0.090112	4131	4200	4356
MSTRG.2959.1	noncoding	-0.0135168	288	303	1000
MSTRG.2970.1	noncoding	-0.0004096	0	0	375
MSTRG.2971.1	noncoding	-0.032768	36	48	370
MSTRG.2972.1	noncoding	-0.0401408	3045	3129	3361
MSTRG.2978.1	noncoding	-0.006144	3540	3678	15193
MSTRG.2978.2	noncoding	-0.006144	2889	3027	14540
MSTRG.2981.1	noncoding	-0.0004096	0	0	212
MSTRG.2989.1	noncoding	-0.0004096	0	0	201
MSTRG.2991.1	noncoding	-0.114688	2592	2634	5003
MSTRG.2995.1	noncoding	-0.0438272	2232	2400	45630
MSTRG.2997.1	noncoding	-0.0004096	6042	6132	6815
MSTRG.2997.2	noncoding	-0.049152	249	348	5584
MSTRG.2998.1	noncoding	-0.0167936	9546	9666	13750
MSTRG.2999.1	noncoding	-0.077824	1632	1692	1848
MSTRG.3000.1	noncoding	-0.110592	4341	4419	8436
MSTRG.3001.1	noncoding	-0.110592	366	411	2095
MSTRG.3006.1	noncoding	-0.08192	0	21	366
MSTRG.3008.1	noncoding	-0.0004096	0	0	267
MSTRG.3009.1	noncoding	-0.0495616	0	39	279
MSTRG.3010.1	noncoding	-0.0004096	777	909	2004
MSTRG.3012.1	noncoding	-0.0004096	0	0	315
MSTRG.3013.1	noncoding	-0.008192	0	42	280
MSTRG.3015.1	noncoding	-0.053248	216	228	384
MSTRG.3023.1	noncoding	-0.090112	1170	1206	2624
MSTRG.3025.1	noncoding	-0.0110592	3009	3153	3618
[truncated: 3,406 more rows]

## Sheet: Noncoding_CPC2
Table S4: CPC2 program non-coding transcripts
[truncated: 15,855 more rows]

[truncated: 4 more sheets: Noncoding_PLEK, Noncoding_CPAT, Interaction, Arginine]
